# Supplementary material for: N,N,N′,N′-Tetra­methyl­phthalamide
Source: Acta Crystallogr Sect E Struct Rep Online. 2012 Aug 15;68(Pt 9):o2710. doi: 10.1107/S1600536812035167 (PMC3435727; doi:10.1107/S1600536812035167)
Supplement: Supplementary file 1 [file e-68-o2710-sup1.cif]

##############################################################################
#                                                                            #
# This CIF contains the data in a paper accepted for publication in          #
# Acta Crystallographica Section E. It conforms to the requirements of       #
# Notes for Authors for Acta Crystallographica Section E, and has been       #
# peer reviewed under the auspices of the IUCr Commission on Journals.       #
#                                                                            #
# Full details of the Crystallographic Information File format               #
# are given in the paper "The Crystallographic Information File (CIF):       #
# a New Standard Archive File for Crystallography" by S. R. Hall, F. H.      #
# Allen and I. D. Brown [Acta Cryst. (1991), A47, 655-685].                  #
#                                                                            #
# The current version of the core CIF dictionary is obtainable from          #
# ftp://ftp.iucr.org/pub/cif_core.dic.                                       #
#                                                                            #
# Software is freely available for graphical display of the structure(s)     #
# in this CIF. For information consult the CIF software page                 #
# http://www.iucr.org/resources/cif/software.                                #
#                                                                            #
# This file may be used for bona fide research purposes within the           #
# scientific community so long as proper attribution is given to the journal # 
# article from which it was obtained.                                        #
#                                                                            #
##############################################################################
data_global
_audit_creation_method     'PLATON <TABLE ACC> option'
_journal_date_recd_electronic     2012-08-02
_journal_date_accepted     2012-08-08
_journal_name_full     'Acta Crystallographica, Section E'
_journal_year     2012
_journal_volume     68
_journal_issue      9
_journal_page_first     o2710
_journal_page_last     o2710
_journal_paper_category     QO
_journal_paper_doi     10.1107/S1600536812035167
_journal_coeditor_code     BQ2372
_publ_contact_author_name     'Beghidja, Adel.'
_publ_contact_author_address
;
Unit\'e de Recherche de Chimie de l'Environnement et Mol\'eculaire
Structurale (CHEMS)
Facult\'e des Sciences Exactes
S\'epartement de Chimie
Universit\'e-Mentouri,
25000 Constantine
Algeria
;
_publ_contact_author_email     a_beghidja@yahoo.fr
_publ_contact_author_fax       2E307(8)
_publ_contact_author_phone      21E306(3)
_publ_section_title
;
<i>N</i>,<i>N</i>,<i>N</i>',<i>N</i>'-Tetramethylphthalamide
;
loop_
    _publ_author_name
    _publ_author_address
    'Hamada, Adel'
;
D\'epartement des Sciences Fondamentales,
Facult\'e des Sciences,
Universit\'e du 20 Ao\^ut 1955 -- Skikda,
Route d'El-Hada\"ik, BP 26, 21000 Skikda,
Algeria
;
    'Boudinar, Yamina'
;
D\'epartement des Sciences Fondamentales,
Facult\'e des Sciences,
Universit\'e du 20 Ao\^ut 1955 -- Skikda,
Route d'El-Hada\"ik, BP 26, 21000 Skikda,
Algeria
;
    'Beghidja, Adel'
;
Unit\'e de Recherche de Chimie de l'Environnement et Mol\'eculaire
Structurale (CHEMS)
Facult\'e des Sciences Exactes
D\'epartement de Chimie
Universit\'e-Mentouri,
25000 Constantine
Algeria
;
    'Boutebdja, Mehdi'
;
Unit\'e de Recherche de Chimie de l'Environnement et Mol\'eculaire
Structurale (CHEMS)
Facult\'e des Sciences Exactes
D\'epartement de Chimie
Universit\'e-Mentouri,
25000 Constantine
Algeria
;
data_I
_chemical_name_systematic
;
<i>N</i>,<i>N</i>,<i>N</i>',<i>N</i>'-Tetramethylphthalamide
;
_chemical_name_common     ?
_chemical_formula_moiety     'C12 H16 N2 O2'
_chemical_formula_sum     'C12 H16 N2 O2'
_chemical_formula_iupac     'C12 H16 N2 O2'
_chemical_formula_weight     220.27
_chemical_melting_point     118
_symmetry_cell_setting     monoclinic
_symmetry_space_group_name_H-M     'P 21'
_symmetry_space_group_name_Hall     'P 2yb'
loop_
    _symmetry_equiv_pos_site_id
    _symmetry_equiv_pos_as_xyz
    1 x,y,z
    2 -x,1/2+y,-z
_cell_length_a     6.7337(6)
_cell_length_b     18.1230(14)
_cell_length_c     9.8216(8)
_cell_angle_alpha     90
_cell_angle_beta     104.918(3)
_cell_angle_gamma     90
_cell_volume     1158.18(17)
_cell_formula_units_Z     4
_cell_measurement_reflns_used     2761
_cell_measurement_theta_min     2.42
_cell_measurement_theta_max     26.77
_cell_measurement_temperature     100(2)
_cell_special_details
;
;
_exptl_crystal_description     needles
_exptl_crystal_colour     colourless
_exptl_crystal_size_max     0.56
_exptl_crystal_size_mid     0.52
_exptl_crystal_size_min     0.33
_exptl_crystal_density_diffrn     1.263
_exptl_crystal_density_method     'not measured'
_exptl_crystal_F_000     472
_exptl_absorpt_coefficient_mu     0.087
_exptl_absorpt_correction_type     multi-scan
_exptl_absorpt_process_details
;
(SADABS; Sheldrick, 2002)
;
_exptl_absorpt_correction_T_min     0.925
_exptl_absorpt_correction_T_max     0.972
_exptl_special_details
;
;
_diffrn_ambient_temperature     100(2)
_diffrn_radiation_type     MoK\a
_diffrn_radiation_wavelength     0.71073
_diffrn_radiation_monochromator     graphite
_diffrn_measurement_device_type     'Bruker APEXII'
_diffrn_measurement_method     'CCD rotation images, thin slices'
_diffrn_detector_area_resol_mean     18.4
_diffrn_reflns_number     8205
_diffrn_reflns_av_R_equivalents     0.0445
_diffrn_reflns_av_sigmaI/netI     0.0518
_diffrn_reflns_theta_min     2.42
_diffrn_reflns_theta_max     27.53
_diffrn_reflns_theta_full     27.53
_diffrn_measured_fraction_theta_max     0.996
_diffrn_measured_fraction_theta_full     0.996
_diffrn_reflns_limit_h_min     -8
_diffrn_reflns_limit_h_max     8
_diffrn_reflns_limit_k_min     -23
_diffrn_reflns_limit_k_max     20
_diffrn_reflns_limit_l_min     -11
_diffrn_reflns_limit_l_max     12
_diffrn_reflns_reduction_process
;
;
_diffrn_standards_number     0
_diffrn_standards_interval_count     .
_diffrn_standards_interval_time     .
_diffrn_standards_decay_%     ?
loop_
    _diffrn_standard_refln_index_h
    _diffrn_standard_refln_index_k
    _diffrn_standard_refln_index_l
    ? ? ?
_refine_special_details
;
Refinement on <i>F</i>^2^ for ALL reflections except those flagged by the user
for potential systematic errors. Weighted <i>R</i>-factors <i>wR</i> and all
goodnesses of fit <i>S</i> are based on <i>F</i>^2^, conventional
<i>R</i>-factors <i>R</i> are based on <i>F</i>, with <i>F</i> set to zero for
negative <i>F</i>^2^. The observed criterion of <i>F</i>^2^ > \s(<i>F</i>^2^)
is used only for calculating -<i>R</i>-factor-obs <i>etc</i>. and is not
relevant to the choice of reflections for refinement. <i>R</i>-factors based
on <i>F</i>^2^ are statistically about twice as large as those based on
<i>F</i>, and <i>R</i>-factors based on ALL data will be even larger.
;
_reflns_number_total     2739
_reflns_number_gt     2414
_reflns_threshold_expression     I>2\s(I)
_refine_ls_structure_factor_coef     Fsqd
_refine_ls_matrix_type     full
_refine_ls_R_factor_all     0.0552
_refine_ls_R_factor_gt     0.0488
_refine_ls_wR_factor_gt     0.1183
_refine_ls_wR_factor_ref     0.1235
_refine_ls_goodness_of_fit_ref     1.057
_refine_ls_restrained_S_all     1.056
_refine_ls_number_reflns     2739
_refine_ls_number_parameters     297
_refine_ls_number_restraints     1
_refine_ls_number_constraints     ?
_refine_ls_hydrogen_treatment     constr
_refine_ls_weighting_scheme     calc
_refine_ls_weighting_details
                 'calc w=1/[\s^2^(Fo^2^)+(0.0785P)^2^] where P=(Fo^2^+2Fc^2^)/3'
_atom_sites_solution_hydrogens     geom
_atom_sites_solution_primary     direct
_atom_sites_solution_secondary     difmap
_refine_ls_shift/su_max     0.000
_refine_ls_shift/su_mean     0.000
_refine_diff_density_max     0.316
_refine_diff_density_min     -0.339
_refine_ls_extinction_method     'none'
_refine_ls_abs_structure_details     ?
_refine_ls_abs_structure_Flack     ?
loop_
    _atom_type_symbol
    _atom_type_description
    _atom_type_scat_dispersion_real
    _atom_type_scat_dispersion_imag
    _atom_type_scat_source
    O O 0.0106 0.0060 'International Tables Vol C Tables 4.2.6.8 and 6.1.1.4'
    N N 0.0061 0.0033 'International Tables Vol C Tables 4.2.6.8 and 6.1.1.4'
    H H 0.0000 0.0000 'International Tables Vol C Tables 4.2.6.8 and 6.1.1.4'
    C C 0.0033 0.0016 'International Tables Vol C Tables 4.2.6.8 and 6.1.1.4'
_computing_data_collection     'APEX2 (Bruker, 2006)'
_computing_cell_refinement     'SAINT (Bruker, 2006)'
_computing_data_reduction     'SAINT (Bruker, 2006)'
_computing_structure_solution     'SHELXS97 (Sheldrick, 2008)'
_computing_structure_refinement     'SHELXL97 (Sheldrick, 2008)'
_computing_molecular_graphics     'ATOMS (Dowty, 1995)'
_computing_publication_material     'WinGX (Farrugia, 1999)'
loop_
    _atom_site_type_symbol
    _atom_site_label
    _atom_site_fract_x
    _atom_site_fract_y
    _atom_site_fract_z
    _atom_site_U_iso_or_equiv
    _atom_site_thermal_displace_type
    _atom_site_calc_flag
    _atom_site_refinement_flags
    _atom_site_occupancy
    O O1 0.7861(3) 0.24084(11) -0.0065(2) 0.0216(6) Uani . . 1.000
    O O2 0.8041(3) 0.28421(11) 0.3142(2) 0.0235(6) Uani . . 1.000
    N N1 0.4493(3) 0.26282(13) -0.0175(2) 0.0195(7) Uani . . 1.000
    N N2 1.0989(4) 0.21659(13) 0.3653(2) 0.0220(7) Uani . . 1.000
    C C1 0.6269(4) 0.22638(15) 0.0296(3) 0.0171(7) Uani . . 1.000
    C C2 0.6276(4) 0.16096(14) 0.1249(3) 0.0168(7) Uani . . 1.000
    C C3 0.5027(4) 0.10057(15) 0.0751(3) 0.0189(7) Uani . . 1.000
    C C4 0.5113(4) 0.03795(16) 0.1583(3) 0.0235(8) Uani . . 1.000
    C C5 0.6447(4) 0.03548(15) 0.2915(3) 0.0211(8) Uani . . 1.000
    C C6 0.7738(4) 0.09499(15) 0.3414(3) 0.0200(7) Uani . . 1.000
    C C7 0.7675(4) 0.15789(14) 0.2577(3) 0.0171(7) Uani . . 1.000
    C C8 0.8934(4) 0.22495(16) 0.3135(3) 0.0189(7) Uani . . 1.000
    C C9 0.4327(5) 0.32006(16) -0.1231(3) 0.0244(8) Uani . . 1.000
    C C10 0.2644(4) 0.25242(16) 0.0331(3) 0.0232(8) Uani . . 1.000
    C C11 1.2112(4) 0.14818(17) 0.3610(3) 0.0261(8) Uani . . 1.000
    C C12 1.2221(5) 0.27854(19) 0.4338(3) 0.0312(9) Uani . . 1.000
    O O3 0.1819(3) 0.12996(12) 0.7353(2) 0.0259(6) Uani . . 1.000
    O O4 -0.0391(4) -0.02611(13) 0.5606(2) 0.0358(7) Uani . . 1.000
    N N3 -0.1580(3) 0.14947(12) 0.7148(2) 0.0186(6) Uani . . 1.000
    N N4 0.2973(4) -0.05367(13) 0.6492(3) 0.0258(8) Uani . . 1.000
    C C13 0.0169(4) 0.11065(15) 0.7583(3) 0.0188(7) Uani . . 1.000
    C C14 0.0152(4) 0.04326(15) 0.8474(3) 0.0180(7) Uani . . 1.000
    C C15 -0.0313(4) 0.05018(16) 0.9770(3) 0.0209(8) Uani . . 1.000
    C C16 -0.0171(5) -0.01003(17) 1.0661(3) 0.0224(8) Uani . . 1.000
    C C17 0.0435(4) -0.07820(16) 1.0259(3) 0.0209(8) Uani . . 1.000
    C C18 0.0923(4) -0.08572(14) 0.8968(3) 0.0206(7) Uani . . 1.000
    C C19 0.0795(4) -0.02558(15) 0.8073(3) 0.0189(7) Uani . . 1.000
    C C20 0.1098(5) -0.03514(15) 0.6626(3) 0.0235(8) Uani . . 1.000
    C C21 -0.1553(5) 0.22148(16) 0.6495(3) 0.0244(8) Uani . . 1.000
    C C22 -0.3615(4) 0.12250(17) 0.7172(3) 0.0243(8) Uani . . 1.000
    C C23 0.3187(7) -0.0733(2) 0.5096(4) 0.0426(13) Uani . . 1.000
    C C24 0.4731(5) -0.06937(18) 0.7671(3) 0.0292(9) Uani . . 1.000
    H H3 0.41290 0.10210 -0.01430 0.0230 Uiso calc R 1.000
    H H4 0.42730 -0.00230 0.12440 0.0280 Uiso calc R 1.000
    H H5 0.64820 -0.00600 0.34780 0.0250 Uiso calc R 1.000
    H H6 0.86440 0.09290 0.43050 0.0240 Uiso calc R 1.000
    H H9A 0.56090 0.32440 -0.14820 0.0370 Uiso calc R 1.000
    H H9B 0.40060 0.36620 -0.08570 0.0370 Uiso calc R 1.000
    H H9C 0.32570 0.30750 -0.20520 0.0370 Uiso calc R 1.000
    H H10A 0.29320 0.21810 0.11010 0.0350 Uiso calc R 1.000
    H H10B 0.15540 0.23350 -0.04200 0.0350 Uiso calc R 1.000
    H H10C 0.22350 0.29890 0.06420 0.0350 Uiso calc R 1.000
    H H11A 1.13770 0.11860 0.28320 0.0390 Uiso calc R 1.000
    H H11B 1.22450 0.12150 0.44730 0.0390 Uiso calc R 1.000
    H H11C 1.34530 0.15940 0.34950 0.0390 Uiso calc R 1.000
    H H12A 1.13530 0.32080 0.43170 0.0470 Uiso calc R 1.000
    H H12B 1.32500 0.28980 0.38510 0.0470 Uiso calc R 1.000
    H H12C 1.28750 0.26590 0.52980 0.0470 Uiso calc R 1.000
    H H15 -0.07230 0.09570 1.00410 0.0250 Uiso calc R 1.000
    H H16 -0.04820 -0.00480 1.15250 0.0270 Uiso calc R 1.000
    H H17 0.05160 -0.11880 1.08500 0.0250 Uiso calc R 1.000
    H H18 0.13380 -0.13130 0.87050 0.0250 Uiso calc R 1.000
    H H21A -0.01970 0.23140 0.63960 0.0370 Uiso calc R 1.000
    H H21B -0.19320 0.25870 0.70760 0.0370 Uiso calc R 1.000
    H H21C -0.25120 0.22170 0.55830 0.0370 Uiso calc R 1.000
    H H22A -0.34750 0.07910 0.77490 0.0360 Uiso calc R 1.000
    H H22B -0.43820 0.11070 0.62300 0.0360 Uiso calc R 1.000
    H H22C -0.43260 0.16000 0.75520 0.0360 Uiso calc R 1.000
    H H23A 0.22120 -0.04580 0.43950 0.0640 Uiso calc R 1.000
    H H23B 0.29370 -0.12510 0.49400 0.0640 Uiso calc R 1.000
    H H23C 0.45540 -0.06180 0.50360 0.0640 Uiso calc R 1.000
    H H24A 0.47420 -0.12090 0.79030 0.0440 Uiso calc R 1.000
    H H24B 0.46360 -0.04050 0.84720 0.0440 Uiso calc R 1.000
    H H24C 0.59760 -0.05710 0.74170 0.0440 Uiso calc R 1.000
loop_
    _atom_site_aniso_label
    _atom_site_aniso_U_11
    _atom_site_aniso_U_22
    _atom_site_aniso_U_33
    _atom_site_aniso_U_12
    _atom_site_aniso_U_13
    _atom_site_aniso_U_23
    O1 0.0140(10) 0.0250(10) 0.0271(10) -0.0016(8) 0.0076(8) 0.0017(8)
    O2 0.0234(11) 0.0206(9) 0.0257(10) 0.0012(9) 0.0047(9) -0.0004(8)
    N1 0.0116(11) 0.0236(12) 0.0242(11) 0.0015(10) 0.0063(9) 0.0041(9)
    N2 0.0166(12) 0.0240(11) 0.0235(11) -0.0029(10) 0.0019(10) -0.0011(9)
    C1 0.0128(12) 0.0197(12) 0.0185(12) -0.0004(11) 0.0033(10) -0.0047(10)
    C2 0.0144(12) 0.0182(11) 0.0193(12) 0.0025(10) 0.0069(10) -0.0008(10)
    C3 0.0087(12) 0.0237(12) 0.0245(13) 0.0005(11) 0.0044(10) -0.0019(11)
    C4 0.0134(13) 0.0222(13) 0.0365(15) -0.0026(11) 0.0094(12) -0.0036(12)
    C5 0.0181(14) 0.0188(12) 0.0290(14) 0.0027(11) 0.0106(12) 0.0048(11)
    C6 0.0149(13) 0.0226(12) 0.0233(13) 0.0029(11) 0.0066(11) -0.0009(10)
    C7 0.0117(12) 0.0188(12) 0.0215(12) 0.0017(11) 0.0057(10) -0.0017(10)
    C8 0.0178(13) 0.0228(12) 0.0169(12) 0.0005(12) 0.0058(10) 0.0026(10)
    C9 0.0179(14) 0.0258(13) 0.0273(14) 0.0004(12) 0.0020(12) 0.0050(11)
    C10 0.0127(13) 0.0242(13) 0.0338(15) 0.0013(11) 0.0082(12) 0.0014(12)
    C11 0.0122(13) 0.0331(15) 0.0310(15) 0.0020(13) 0.0017(12) 0.0005(12)
    C12 0.0271(17) 0.0319(15) 0.0297(15) -0.0084(15) -0.0014(13) -0.0054(13)
    O3 0.0141(10) 0.0294(10) 0.0368(11) -0.0012(9) 0.0111(9) 0.0060(9)
    O4 0.0446(15) 0.0339(11) 0.0247(11) 0.0143(12) 0.0015(10) 0.0000(9)
    N3 0.0120(11) 0.0202(11) 0.0231(11) 0.0032(9) 0.0036(9) 0.0016(9)
    N4 0.0330(15) 0.0220(11) 0.0273(13) 0.0061(11) 0.0165(12) 0.0022(9)
    C13 0.0145(13) 0.0218(12) 0.0203(12) 0.0007(11) 0.0047(10) -0.0033(10)
    C14 0.0092(12) 0.0189(12) 0.0242(13) 0.0001(10) 0.0010(10) -0.0006(10)
    C15 0.0127(13) 0.0236(12) 0.0265(14) 0.0004(11) 0.0052(11) -0.0040(11)
    C16 0.0159(14) 0.0285(14) 0.0241(13) -0.0028(12) 0.0076(12) -0.0013(11)
    C17 0.0112(13) 0.0239(13) 0.0261(14) -0.0042(11) 0.0020(11) 0.0025(11)
    C18 0.0166(13) 0.0177(12) 0.0259(13) -0.0007(11) 0.0025(11) -0.0029(10)
    C19 0.0109(13) 0.0204(12) 0.0239(13) -0.0003(11) 0.0019(10) -0.0011(10)
    C20 0.0293(17) 0.0163(12) 0.0245(14) 0.0042(12) 0.0060(13) 0.0017(10)
    C21 0.0225(15) 0.0248(13) 0.0277(14) 0.0064(13) 0.0098(12) 0.0050(12)
    C22 0.0084(13) 0.0300(14) 0.0321(15) 0.0020(12) 0.0008(11) 0.0025(12)
    C23 0.064(3) 0.0364(17) 0.0380(19) 0.0132(19) 0.0323(19) 0.0050(15)
    C24 0.0218(16) 0.0261(14) 0.0431(17) -0.0013(13) 0.0145(14) -0.0019(13)
_geom_special_details
;
Bond distances, angles <i>etc</i>. have been calculated using the rounded
fractional coordinates. All su's are estimated from the variances of the
(full) variance-covariance matrix. The cell e.s.d.'s are taken into account in
the estimation of distances, angles and torsion angles
;
loop_
    _geom_bond_atom_site_label_1
    _geom_bond_atom_site_label_2
    _geom_bond_site_symmetry_1
    _geom_bond_site_symmetry_2
    _geom_bond_distance
    _geom_bond_publ_flag
    O1 C1 . . 1.241(3) no
    O2 C8 . . 1.232(4) no
    O3 C13 . . 1.240(3) no
    O4 C20 . . 1.232(4) no
    N1 C10 . . 1.467(3) no
    N1 C1 . . 1.340(4) no
    N1 C9 . . 1.451(4) no
    N2 C11 . . 1.459(4) no
    N2 C8 . . 1.354(4) no
    N2 C12 . . 1.454(4) no
    N3 C13 . . 1.344(3) no
    N3 C22 . . 1.461(4) no
    N3 C21 . . 1.456(4) no
    N4 C23 . . 1.459(5) no
    N4 C24 . . 1.455(4) no
    N4 C20 . . 1.345(4) no
    C1 C2 . . 1.510(4) no
    C2 C7 . . 1.400(4) no
    C2 C3 . . 1.390(4) no
    C3 C4 . . 1.391(4) no
    C4 C5 . . 1.384(4) no
    C5 C6 . . 1.393(4) no
    C6 C7 . . 1.400(4) no
    C7 C8 . . 1.502(4) no
    C3 H3 . . 0.9300 no
    C4 H4 . . 0.9300 no
    C5 H5 . . 0.9300 no
    C6 H6 . . 0.9300 no
    C9 H9A . . 0.9600 no
    C9 H9B . . 0.9600 no
    C9 H9C . . 0.9600 no
    C10 H10A . . 0.9600 no
    C10 H10C . . 0.9600 no
    C10 H10B . . 0.9600 no
    C11 H11B . . 0.9600 no
    C11 H11C . . 0.9600 no
    C11 H11A . . 0.9600 no
    C12 H12B . . 0.9600 no
    C12 H12C . . 0.9600 no
    C12 H12A . . 0.9600 no
    C13 C14 . . 1.504(4) no
    C14 C15 . . 1.393(4) no
    C14 C19 . . 1.410(4) no
    C15 C16 . . 1.387(4) no
    C16 C17 . . 1.390(4) no
    C17 C18 . . 1.396(4) no
    C18 C19 . . 1.389(4) no
    C19 C20 . . 1.497(4) no
    C15 H15 . . 0.9300 no
    C16 H16 . . 0.9300 no
    C17 H17 . . 0.9300 no
    C18 H18 . . 0.9300 no
    C21 H21A . . 0.9600 no
    C21 H21B . . 0.9600 no
    C21 H21C . . 0.9600 no
    C22 H22A . . 0.9600 no
    C22 H22B . . 0.9600 no
    C22 H22C . . 0.9600 no
    C23 H23A . . 0.9600 no
    C23 H23B . . 0.9600 no
    C23 H23C . . 0.9600 no
    C24 H24A . . 0.9600 no
    C24 H24B . . 0.9600 no
    C24 H24C . . 0.9600 no
loop_
    _geom_contact_atom_site_label_1
    _geom_contact_atom_site_label_2
    _geom_contact_distance
    _geom_contact_site_symmetry_1
    _geom_contact_site_symmetry_2
    _geom_contact_publ_flag
    O1 O2 3.218(3) . . no
    O1 C8 3.052(3) . . no
    O1 C10 3.150(3) . 1_655 no
    O1 C22 3.400(4) . 1_654 no
    O1 C18 3.355(3) . 2_656 no
    O2 C24 3.224(4) . 2_656 no
    O2 C1 2.936(3) . . no
    O2 C20 3.322(3) . 2_656 no
    O2 N4 3.059(3) . 2_656 no
    O2 C23 3.329(4) . 2_656 no
    O2 C18 3.329(3) . 2_656 no
    O2 O1 3.218(3) . . no
    O3 C20 3.085(3) . . no
    O3 C22 3.128(3) . 1_655 no
    O4 C13 3.111(4) . . no
    O4 C6 3.105(4) . 1_455 no
    O4 C5 3.141(4) . 1_455 no
    O1 H21B 2.8700 . 1_654 no
    O1 H22C 2.8300 . 1_654 no
    O1 H9A 2.3300 . . no
    O1 H18 2.6600 . 2_656 no
    O1 H10B 2.6000 . 1_655 no
    O1 H15 2.7900 . 1_654 no
    O2 H12A 2.3300 . . no
    O2 H24A 2.5600 . 2_656 no
    O2 H18 2.4900 . 2_656 no
    O2 H21C 2.7600 . 1_655 no
    O2 H23B 2.7100 . 2_656 no
    O3 H11B 2.9200 . 1_455 no
    O3 H21A 2.3300 . . no
    O3 H3 2.6000 . 1_556 no
    O3 H22C 2.6100 . 1_655 no
    O4 H6 2.5100 . 1_455 no
    O4 H23A 2.3800 . . no
    O4 H5 2.5800 . 1_455 no
    O4 H12A 2.8500 . 2_646 no
    N4 O2 3.059(3) . 2_646 no
    N1 H3 2.9200 . . no
    N2 H6 2.9100 . . no
    N3 H15 2.9200 . . no
    C1 O2 2.936(3) . . no
    C3 C15 3.593(4) . 1_554 no
    C3 C10 3.159(4) . . no
    C4 C16 3.546(4) . 1_554 no
    C5 O4 3.141(4) . 1_655 no
    C6 C11 3.058(4) . . no
    C6 O4 3.105(4) . 1_655 no
    C8 O1 3.052(3) . . no
    C8 C21 3.400(4) . 1_655 no
    C10 O1 3.150(3) . 1_455 no
    C10 C3 3.159(4) . . no
    C11 C6 3.058(4) . . no
    C13 O4 3.111(4) . . no
    C15 C3 3.593(4) . 1_556 no
    C15 C22 3.202(4) . . no
    C16 C4 3.546(4) . 1_556 no
    C18 O1 3.355(3) . 2_646 no
    C18 C24 3.157(4) . . no
    C18 O2 3.329(3) . 2_646 no
    C20 O3 3.085(3) . . no
    C20 O2 3.322(3) . 2_646 no
    C21 C8 3.400(4) . 1_455 no
    C22 C15 3.202(4) . . no
    C22 O3 3.128(3) . 1_455 no
    C22 O1 3.400(4) . 1_456 no
    C23 O2 3.329(4) . 2_646 no
    C24 O2 3.224(4) . 2_646 no
    C24 C18 3.157(4) . . no
    C1 H22C 2.8800 . 1_654 no
    C1 H18 3.0700 . 2_656 no
    C2 H15 2.8500 . 1_654 no
    C2 H10A 2.4500 . . no
    C3 H10A 2.6300 . . no
    C4 H16 3.0800 . 1_654 no
    C5 H16 2.8500 . 1_654 no
    C6 H11B 2.9800 . . no
    C6 H16 3.0500 . 1_654 no
    C6 H11A 2.6900 . . no
    C7 H11A 2.5400 . . no
    C8 H21C 2.8200 . 1_655 no
    C10 H3 2.9800 . . no
    C11 H22B 3.0900 . 1_755 no
    C11 H6 2.7800 . . no
    C11 H10A 2.9500 . 1_655 no
    C12 H21A 3.0300 . 1_655 no
    C13 H10B 2.9500 . 1_556 no
    C13 H3 3.0100 . 1_556 no
    C14 H22A 2.4500 . . no
    C14 H3 2.8800 . 1_556 no
    C15 H22A 2.5600 . . no
    C16 H4 2.9000 . 1_556 no
    C17 H4 2.8700 . 1_556 no
    C17 H10C 2.8600 . 2_546 no
    C18 H24B 2.7900 . . no
    C18 H10C 3.0800 . 2_546 no
    C18 H24A 3.0800 . . no
    C19 H24B 2.5300 . . no
    C22 H15 3.0200 . . no
    C24 H18 2.9500 . . no
    C24 H22A 2.9400 . 1_655 no
    H3 C14 2.8800 . 1_554 no
    H3 O3 2.6000 . 1_554 no
    H3 N1 2.9200 . . no
    H3 C10 2.9800 . . no
    H3 C13 3.0100 . 1_554 no
    H4 C16 2.9000 . 1_554 no
    H4 C17 2.8700 . 1_554 no
    H5 O4 2.5800 . 1_655 no
    H5 H23C 2.4600 . . no
    H6 C11 2.7800 . . no
    H6 H11B 2.4400 . . no
    H6 O4 2.5100 . 1_655 no
    H6 N2 2.9100 . . no
    H9A O1 2.3300 . . no
    H9B H10C 2.4500 . . no
    H9C H10B 2.5700 . . no
    H10A H11C 2.5200 . 1_455 no
    H10A C11 2.9500 . 1_455 no
    H10A C2 2.4500 . . no
    H10A C3 2.6300 . . no
    H10B H9C 2.5700 . . no
    H10B C13 2.9500 . 1_554 no
    H10B O1 2.6000 . 1_455 no
    H10C H9B 2.4500 . . no
    H10C C17 2.8600 . 2_556 no
    H10C C18 3.0800 . 2_556 no
    H10C H17 2.5300 . 2_556 no
    H11A C6 2.6900 . . no
    H11A C7 2.5400 . . no
    H11B O3 2.9200 . 1_655 no
    H11B C6 2.9800 . . no
    H11B H6 2.4400 . . no
    H11B H22B 2.4800 . 1_755 no
    H11C H10A 2.5200 . 1_655 no
    H11C H12B 2.4000 . . no
    H12A O2 2.3300 . . no
    H12A O4 2.8500 . 2_656 no
    H12B H11C 2.4000 . . no
    H15 O1 2.7900 . 1_456 no
    H15 N3 2.9200 . . no
    H15 C2 2.8500 . 1_456 no
    H15 C22 3.0200 . . no
    H15 H22A 2.5400 . . no
    H16 C4 3.0800 . 1_456 no
    H16 C5 2.8500 . 1_456 no
    H16 C6 3.0500 . 1_456 no
    H17 H10C 2.5300 . 2_546 no
    H18 C24 2.9500 . . no
    H18 O1 2.6600 . 2_646 no
    H18 O2 2.4900 . 2_646 no
    H18 C1 3.0700 . 2_646 no
    H21A O3 2.3300 . . no
    H21A C12 3.0300 . 1_455 no
    H21B O1 2.8700 . 1_456 no
    H21B H22C 2.5300 . . no
    H21C O2 2.7600 . 1_455 no
    H21C C8 2.8200 . 1_455 no
    H21C H22B 2.5400 . . no
    H22A C14 2.4500 . . no
    H22A C15 2.5600 . . no
    H22A C24 2.9400 . 1_455 no
    H22A H15 2.5400 . . no
    H22A H24C 2.5000 . 1_455 no
    H22B C11 3.0900 . 1_355 no
    H22B H11B 2.4800 . 1_355 no
    H22B H21C 2.5400 . . no
    H22C O1 2.8300 . 1_456 no
    H22C O3 2.6100 . 1_455 no
    H22C C1 2.8800 . 1_456 no
    H22C H21B 2.5300 . . no
    H23A O4 2.3800 . . no
    H23B O2 2.7100 . 2_646 no
    H23C H5 2.4600 . . no
    H23C H24C 2.2900 . . no
    H24A C18 3.0800 . . no
    H24A O2 2.5600 . 2_646 no
    H24B C18 2.7900 . . no
    H24B C19 2.5300 . . no
    H24C H22A 2.5000 . 1_655 no
    H24C H23C 2.2900 . . no
loop_
    _geom_angle_atom_site_label_1
    _geom_angle_atom_site_label_2
    _geom_angle_atom_site_label_3
    _geom_angle_site_symmetry_1
    _geom_angle_site_symmetry_2
    _geom_angle_site_symmetry_3
    _geom_angle
    _geom_angle_publ_flag
    C1 N1 C9 . . . 119.8(2) no
    C1 N1 C10 . . . 125.4(2) no
    C9 N1 C10 . . . 114.7(2) no
    C8 N2 C11 . . . 124.9(2) no
    C8 N2 C12 . . . 119.6(3) no
    C11 N2 C12 . . . 115.6(2) no
    C13 N3 C22 . . . 124.7(2) no
    C21 N3 C22 . . . 115.2(2) no
    C13 N3 C21 . . . 120.0(2) no
    C23 N4 C24 . . . 116.3(3) no
    C20 N4 C23 . . . 118.4(3) no
    C20 N4 C24 . . . 124.2(3) no
    O1 C1 C2 . . . 118.6(2) no
    O1 C1 N1 . . . 123.9(3) no
    N1 C1 C2 . . . 117.5(2) no
    C1 C2 C3 . . . 119.7(3) no
    C1 C2 C7 . . . 120.2(2) no
    C3 C2 C7 . . . 119.8(2) no
    C2 C3 C4 . . . 120.4(3) no
    C3 C4 C5 . . . 120.0(3) no
    C4 C5 C6 . . . 120.1(3) no
    C5 C6 C7 . . . 120.2(3) no
    C6 C7 C8 . . . 121.0(3) no
    C2 C7 C6 . . . 119.4(2) no
    C2 C7 C8 . . . 119.3(2) no
    N2 C8 C7 . . . 118.2(2) no
    O2 C8 N2 . . . 123.3(3) no
    O2 C8 C7 . . . 118.5(2) no
    C2 C3 H3 . . . 120.00 no
    C4 C3 H3 . . . 120.00 no
    C3 C4 H4 . . . 120.00 no
    C5 C4 H4 . . . 120.00 no
    C6 C5 H5 . . . 120.00 no
    C4 C5 H5 . . . 120.00 no
    C5 C6 H6 . . . 120.00 no
    C7 C6 H6 . . . 120.00 no
    N1 C9 H9B . . . 109.00 no
    N1 C9 H9A . . . 109.00 no
    H9A C9 H9C . . . 109.00 no
    N1 C9 H9C . . . 110.00 no
    H9A C9 H9B . . . 109.00 no
    H9B C9 H9C . . . 109.00 no
    N1 C10 H10C . . . 109.00 no
    N1 C10 H10A . . . 109.00 no
    N1 C10 H10B . . . 109.00 no
    H10A C10 H10C . . . 110.00 no
    H10B C10 H10C . . . 109.00 no
    H10A C10 H10B . . . 109.00 no
    H11A C11 H11B . . . 109.00 no
    H11A C11 H11C . . . 109.00 no
    N2 C11 H11A . . . 109.00 no
    N2 C11 H11B . . . 110.00 no
    N2 C11 H11C . . . 109.00 no
    H11B C11 H11C . . . 109.00 no
    H12B C12 H12C . . . 109.00 no
    N2 C12 H12A . . . 110.00 no
    N2 C12 H12B . . . 109.00 no
    N2 C12 H12C . . . 109.00 no
    H12A C12 H12B . . . 109.00 no
    H12A C12 H12C . . . 110.00 no
    O3 C13 N3 . . . 123.2(3) no
    O3 C13 C14 . . . 118.5(2) no
    N3 C13 C14 . . . 118.2(2) no
    C13 C14 C15 . . . 119.7(2) no
    C13 C14 C19 . . . 120.5(2) no
    C15 C14 C19 . . . 119.5(3) no
    C14 C15 C16 . . . 120.7(3) no
    C15 C16 C17 . . . 119.9(3) no
    C16 C17 C18 . . . 120.0(3) no
    C17 C18 C19 . . . 120.5(2) no
    C14 C19 C18 . . . 119.4(3) no
    C14 C19 C20 . . . 119.6(2) no
    C18 C19 C20 . . . 120.6(2) no
    O4 C20 N4 . . . 122.8(3) no
    O4 C20 C19 . . . 118.4(3) no
    N4 C20 C19 . . . 118.9(3) no
    C14 C15 H15 . . . 120.00 no
    C16 C15 H15 . . . 120.00 no
    C15 C16 H16 . . . 120.00 no
    C17 C16 H16 . . . 120.00 no
    C16 C17 H17 . . . 120.00 no
    C18 C17 H17 . . . 120.00 no
    C17 C18 H18 . . . 120.00 no
    C19 C18 H18 . . . 120.00 no
    N3 C21 H21A . . . 109.00 no
    N3 C21 H21B . . . 109.00 no
    N3 C21 H21C . . . 109.00 no
    H21A C21 H21B . . . 110.00 no
    H21A C21 H21C . . . 109.00 no
    H21B C21 H21C . . . 110.00 no
    N3 C22 H22A . . . 109.00 no
    N3 C22 H22B . . . 109.00 no
    N3 C22 H22C . . . 109.00 no
    H22A C22 H22B . . . 109.00 no
    H22A C22 H22C . . . 109.00 no
    H22B C22 H22C . . . 109.00 no
    N4 C23 H23A . . . 109.00 no
    N4 C23 H23B . . . 109.00 no
    N4 C23 H23C . . . 109.00 no
    H23A C23 H23B . . . 110.00 no
    H23A C23 H23C . . . 109.00 no
    H23B C23 H23C . . . 110.00 no
    N4 C24 H24A . . . 109.00 no
    N4 C24 H24B . . . 109.00 no
    N4 C24 H24C . . . 109.00 no
    H24A C24 H24B . . . 109.00 no
    H24A C24 H24C . . . 109.00 no
    H24B C24 H24C . . . 109.00 no
loop_
    _geom_torsion_atom_site_label_1
    _geom_torsion_atom_site_label_2
    _geom_torsion_atom_site_label_3
    _geom_torsion_atom_site_label_4
    _geom_torsion_site_symmetry_1
    _geom_torsion_site_symmetry_2
    _geom_torsion_site_symmetry_3
    _geom_torsion_site_symmetry_4
    _geom_torsion
    _geom_torsion_publ_flag
    C9 N1 C1 O1 . . . . 3.8(4) no
    C10 N1 C1 O1 . . . . -173.5(3) no
    C9 N1 C1 C2 . . . . -172.2(2) no
    C10 N1 C1 C2 . . . . 10.5(4) no
    C12 N2 C8 C7 . . . . -173.4(2) no
    C11 N2 C8 O2 . . . . -177.3(3) no
    C12 N2 C8 O2 . . . . 4.1(4) no
    C11 N2 C8 C7 . . . . 5.2(4) no
    C21 N3 C13 O3 . . . . -6.4(4) no
    C22 N3 C13 O3 . . . . 168.5(3) no
    C21 N3 C13 C14 . . . . 169.5(2) no
    C22 N3 C13 C14 . . . . -15.7(4) no
    C23 N4 C20 O4 . . . . -8.3(4) no
    C23 N4 C20 C19 . . . . 171.2(3) no
    C24 N4 C20 C19 . . . . 3.6(4) no
    C24 N4 C20 O4 . . . . -175.9(3) no
    O1 C1 C2 C3 . . . . -114.6(3) no
    O1 C1 C2 C7 . . . . 59.1(4) no
    N1 C1 C2 C3 . . . . 61.6(4) no
    N1 C1 C2 C7 . . . . -124.7(3) no
    C7 C2 C3 C4 . . . . 2.0(4) no
    C1 C2 C7 C6 . . . . -176.4(3) no
    C1 C2 C3 C4 . . . . 175.8(3) no
    C1 C2 C7 C8 . . . . 9.5(4) no
    C3 C2 C7 C6 . . . . -2.7(4) no
    C3 C2 C7 C8 . . . . -176.7(3) no
    C2 C3 C4 C5 . . . . 0.0(4) no
    C3 C4 C5 C6 . . . . -1.4(4) no
    C4 C5 C6 C7 . . . . 0.7(4) no
    C5 C6 C7 C8 . . . . 175.2(3) no
    C5 C6 C7 C2 . . . . 1.3(4) no
    C6 C7 C8 N2 . . . . 55.4(4) no
    C2 C7 C8 O2 . . . . 51.7(4) no
    C2 C7 C8 N2 . . . . -130.7(3) no
    C6 C7 C8 O2 . . . . -122.3(3) no
    O3 C13 C14 C19 . . . . -58.4(4) no
    N3 C13 C14 C15 . . . . -60.6(4) no
    N3 C13 C14 C19 . . . . 125.6(3) no
    O3 C13 C14 C15 . . . . 115.4(3) no
    C15 C14 C19 C18 . . . . 1.0(4) no
    C15 C14 C19 C20 . . . . 174.1(3) no
    C19 C14 C15 C16 . . . . -0.7(4) no
    C13 C14 C19 C18 . . . . 174.9(3) no
    C13 C14 C15 C16 . . . . -174.6(3) no
    C13 C14 C19 C20 . . . . -12.1(4) no
    C14 C15 C16 C17 . . . . -0.2(5) no
    C15 C16 C17 C18 . . . . 0.8(5) no
    C16 C17 C18 C19 . . . . -0.4(4) no
    C17 C18 C19 C14 . . . . -0.5(4) no
    C17 C18 C19 C20 . . . . -173.4(3) no
    C14 C19 C20 N4 . . . . 119.4(3) no
    C18 C19 C20 O4 . . . . 111.9(3) no
    C18 C19 C20 N4 . . . . -67.7(4) no
    C14 C19 C20 O4 . . . . -61.1(4) no
loop_
    _geom_hbond_atom_site_label_D
    _geom_hbond_atom_site_label_H
    _geom_hbond_atom_site_label_A
    _geom_hbond_site_symmetry_A
    _geom_hbond_distance_DH
    _geom_hbond_distance_HA
    _geom_hbond_distance_DA
    _geom_hbond_angle_DHA
    _geom_hbond_publ_flag
    C3 H3 O3 1_554 0.93 2.60 3.518(3) 170 yes
    C5 H5 O4 1_655 0.93 2.58 3.141(4) 119 yes
    C6 H6 O4 1_655 0.93 2.51 3.105(4) 122 yes
    C18 H18 O2 2_646 0.93 2.49 3.329(3) 150 yes
    C24 H24A O2 2_646 0.96 2.56 3.224(4) 127 yes
    C16 H16 Cg1 . 0.93 2.97 3.810(4) 124 yes
_iucr_refine_instructions_details
;
TITL S3 in P 21
CELL   0.71073   6.7337  18.1230   9.8216  90.000 104.918  90.000
ZERR     4       0.0006   0.0014   0.0008   0.000   0.003   0.000
LATT -1
SYMM -X, 0.50000+Y,-Z
SFAC    C   H   N   O
UNIT    48  64   8   8
MERG   3
FMAP   2
PLAN   25
SIZE     0.33   0.52   0.56
ACTA
L.S.  10
TEMP   100.00
WGHT    0.086400
FVAR       1.09910
C1    1   -0.373133    1.226378    0.029617    11.00000    0.01285    0.01973 =
         0.01851   -0.00465    0.00327   -0.00039
C2    1   -0.372404    1.160959    0.124880    11.00000    0.01441    0.01824 =
         0.01928   -0.00084    0.00693    0.00246
C3    1   -0.497262    1.100573    0.075128    11.00000    0.00872    0.02369 =
         0.02449   -0.00194    0.00444    0.00050
AFIX  43
H3    2   -0.587084    1.102052   -0.014330    11.00000   -1.20000
AFIX   0
C4    1   -0.488711    1.037950    0.158292    11.00000    0.01335    0.02224 =
         0.03648   -0.00365    0.00938   -0.00258
AFIX  43
H4    2   -0.572669    0.997728    0.124397    11.00000   -1.20000
AFIX   0
C5    1   -0.355262    1.035481    0.291499    11.00000    0.01807    0.01885 =
         0.02897    0.00482    0.01057    0.00270
AFIX  43
H5    2   -0.351774    0.993995    0.347798    11.00000   -1.20000
AFIX   0
C6    1   -0.226225    1.094988    0.341380    11.00000    0.01495    0.02258 =
         0.02332   -0.00095    0.00663    0.00292
AFIX  43
H6    2   -0.135628    1.092928    0.430509    11.00000   -1.20000
AFIX   0
C7    1   -0.232538    1.157890    0.257709    11.00000    0.01169    0.01881 =
         0.02153   -0.00173    0.00573    0.00169
C8    1   -0.106572    1.224952    0.313489    11.00000    0.01780    0.02284 =
         0.01690    0.00262    0.00577    0.00047
C9    1   -0.567258    1.320059   -0.123090    11.00000    0.01789    0.02583 =
         0.02727    0.00505    0.00202    0.00045
AFIX 137
H9A   2   -0.439094    1.324358   -0.148234    11.00000   -1.50000
H9B   2   -0.599355    1.366209   -0.085742    11.00000   -1.50000
H9C   2   -0.674254    1.307494   -0.205155    11.00000   -1.50000
AFIX   0
C10   1   -0.735623    1.252423    0.033060    11.00000    0.01271    0.02424 =
         0.03382    0.00143    0.00818    0.00133
AFIX 137
H10A  2   -0.706790    1.218113    0.110127    11.00000   -1.50000
H10B  2   -0.844589    1.233468   -0.042022    11.00000   -1.50000
H10C  2   -0.776515    1.298883    0.064192    11.00000   -1.50000
AFIX   0
C11   1    0.211201    1.148184    0.360956    11.00000    0.01222    0.03312 =
         0.03096    0.00046    0.00170    0.00196
AFIX 137
H11A  2    0.137717    1.118584    0.283175    11.00000   -1.50000
H11B  2    0.224542    1.121508    0.447292    11.00000   -1.50000
H11C  2    0.345285    1.159442    0.349528    11.00000   -1.50000
AFIX   0
C12   1    0.222121    1.278537    0.433786    11.00000    0.02710    0.03193 =
         0.02967   -0.00537   -0.00143   -0.00837
AFIX 137
H12A  2    0.135273    1.320755    0.431678    11.00000   -1.50000
H12B  2    0.325022    1.289820    0.385067    11.00000   -1.50000
H12C  2    0.287456    1.265936    0.529814    11.00000   -1.50000
AFIX   0
C13   1    0.016878    1.110650   -0.241716    11.00000    0.01453    0.02179 =
         0.02033   -0.00330    0.00467    0.00069
C14   1    0.015172    1.043264   -0.152616    11.00000    0.00920    0.01887 =
         0.02417   -0.00062    0.00105    0.00010
C15   1   -0.031304    1.050182   -0.022989    11.00000    0.01266    0.02358 =
         0.02650   -0.00400    0.00522    0.00045
AFIX  43
H15   2   -0.072275    1.095685    0.004124    11.00000   -1.20000
AFIX   0
C16   1   -0.017150    0.989971    0.066058    11.00000    0.01591    0.02854 =
         0.02411   -0.00129    0.00764   -0.00285
AFIX  43
H16   2   -0.048194    0.995178    0.152507    11.00000   -1.20000
AFIX   0
C17   1    0.043532    0.921799    0.025879    11.00000    0.01123    0.02395 =
         0.02609    0.00252    0.00205   -0.00417
AFIX  43
H17   2    0.051612    0.881206    0.084984    11.00000   -1.20000
AFIX   0
C18   1    0.092349    0.914284   -0.103228    11.00000    0.01665    0.01769 =
         0.02590   -0.00295    0.00252   -0.00074
AFIX  43
H18   2    0.133753    0.868665   -0.129505    11.00000   -1.20000
AFIX   0
C19   1    0.079541    0.974419   -0.192700    11.00000    0.01086    0.02039 =
         0.02390   -0.00109    0.00187   -0.00030
C20   1    0.109757    0.964861   -0.337352    11.00000    0.02926    0.01626 =
         0.02453    0.00173    0.00602    0.00422
C21   1   -0.155309    1.221477   -0.350498    11.00000    0.02250    0.02478 =
         0.02768    0.00505    0.00978    0.00637
AFIX 137
H21A  2   -0.019718    1.231441   -0.360430    11.00000   -1.50000
H21B  2   -0.193211    1.258742   -0.292417    11.00000   -1.50000
H21C  2   -0.251222    1.221716   -0.441697    11.00000   -1.50000
AFIX   0
C22   1   -0.361517    1.122504   -0.282801    11.00000    0.00837    0.03005 =
         0.03206    0.00255    0.00082    0.00203
AFIX 137
H22A  2   -0.347451    1.079086   -0.225104    11.00000   -1.50000
H22B  2   -0.438248    1.110733   -0.376955    11.00000   -1.50000
H22C  2   -0.432593    1.159968   -0.244772    11.00000   -1.50000
AFIX   0
C23   1    0.318749    0.926721   -0.490373    11.00000    0.06444    0.03641 =
         0.03800    0.00497    0.03228    0.01319
AFIX 137
H23A  2    0.221188    0.954209   -0.560543    11.00000   -1.50000
H23B  2    0.293718    0.874875   -0.506044    11.00000   -1.50000
H23C  2    0.455426    0.938177   -0.496384    11.00000   -1.50000
AFIX   0
C24   1    0.473117    0.930629   -0.232862    11.00000    0.02184    0.02608 =
         0.04305   -0.00190    0.01449   -0.00133
AFIX 137
H24A  2    0.474180    0.879137   -0.209744    11.00000   -1.50000
H24B  2    0.463573    0.959461   -0.152794    11.00000   -1.50000
H24C  2    0.597556    0.942932   -0.258250    11.00000   -1.50000
AFIX   0
N1    3   -0.550746    1.262819   -0.017529    11.00000    0.01164    0.02363 =
         0.02417    0.00407    0.00629    0.00153
N2    3    0.098851    1.216589    0.365323    11.00000    0.01661    0.02396 =
         0.02350   -0.00111    0.00188   -0.00291
N3    3   -0.158001    1.149474   -0.285195    11.00000    0.01195    0.02019 =
         0.02311    0.00162    0.00362    0.00320
N4    3    0.297344    0.946329   -0.350792    11.00000    0.03298    0.02195 =
         0.02729    0.00216    0.01653    0.00606
O1    4   -0.213876    1.240838   -0.006483    11.00000    0.01400    0.02501 =
         0.02711    0.00168    0.00764   -0.00162
O2    4   -0.195915    1.284209    0.314193    11.00000    0.02337    0.02060 =
         0.02575   -0.00038    0.00474    0.00120
O3    4    0.181884    1.129958   -0.264679    11.00000    0.01412    0.02939 =
         0.03684    0.00603    0.01113   -0.00118
O4    4   -0.039131    0.973893   -0.439371    11.00000    0.04460    0.03389 =
         0.02468    0.00003    0.00145    0.01432
HKLF    4
REM  S3 in P 21
REM R1 =  0.0489 for   2414 Fo > 4sig(Fo)  and  0.0552 for all   2739 data
REM    297 parameters refined using      1 restraints
END
WGHT      0.0864      0.0000
REM Highest difference peak  0.322,  deepest hole -0.328,  1-sigma level  0.067
Q1    1   0.0035  1.0720 -0.2057  11.00000  0.05    0.32
Q2    1  -0.0297  1.0206 -0.5044  11.00000  0.05    0.27
Q3    1  -0.2084  1.1182  0.2703  11.00000  0.05    0.25
Q4    1  -0.2253  1.2859 -0.0582  11.00000  0.05    0.24
Q5    1   0.0443  1.0076 -0.1873  11.00000  0.05    0.24
Q6    1  -0.0089  1.0903  0.0471  11.00000  0.05    0.22
Q7    1  -0.0400  1.0171 -0.0791  11.00000  0.05    0.22
Q8    1  -0.1781  1.2095 -0.4388  11.00000  0.05    0.21
Q9    1  -0.4906  1.0717  0.1297  11.00000  0.05    0.21
Q10   1  -0.3726  1.1890  0.0806  11.00000  0.05    0.21
Q11   1   0.0314  0.9933  0.1470  11.00000  0.05    0.21
Q12   1   0.0277  1.0287  0.0484  11.00000  0.05    0.21
Q13   1  -0.3273  1.1623  0.1753  11.00000  0.05    0.21
Q14   1  -0.1685  1.2188  0.0800  11.00000  0.05    0.21
Q15   1  -0.2017  1.2892  0.0752  11.00000  0.05    0.21
Q16   1   0.0004  1.0227  0.0165  11.00000  0.05    0.20
Q17   1  -0.0076  1.0887 -0.0803  11.00000  0.05    0.20
Q18   1  -0.2125  1.3003 -0.1646  11.00000  0.05    0.20
Q19   1  -0.1931  1.2240 -0.1366  11.00000  0.05    0.19
Q20   1  -0.1046  1.1104  0.4995  11.00000  0.05    0.19
Q21   1  -0.6333  1.2235 -0.2052  11.00000  0.05    0.19
Q22   1  -0.2005  1.2982  0.4195  11.00000  0.05    0.19
Q23   1   0.0612  1.0683  0.2740  11.00000  0.05    0.19
Q24   1  -0.2095  1.3206  0.2584  11.00000  0.05    0.19
Q25   1   0.1573  1.0744 -0.3365  11.00000  0.05    0.18
;
