# Supplementary material for: N,N,N′,N′-Tetra­methyl­phthalamide
Source: Acta Crystallogr Sect E Struct Rep Online. 2012 Aug 15;68(Pt 9):o2710. doi: 10.1107/S1600536812035167 (PMC3435727; doi:10.1107/S1600536812035167)
Supplement: Supplementary file 2 [file e-68-o2710-Isup2.hkl]

#
# h,k,l, Fc-squared, Fo-squared, sigma(Fo-squared) and status flag
#
data_I
_shelx_title ' S3 in P 21'
_shelx_refln_list_code          4
_shelx_F_calc_maximum       88.99
_exptl_crystal_F_000       472.00
_reflns_d_resolution_high  0.7689
 
loop_
 _symmetry_equiv_pos_as_xyz
 'x, y, z'
 '-x, y+1/2, -z'
 
_cell_length_a     6.7337
_cell_length_b    18.1230
_cell_length_c     9.8216
_cell_angle_alpha  90.000
_cell_angle_beta  104.918
_cell_angle_gamma  90.000
 
_shelx_F_squared_multiplier     1.000
 
loop_
 _refln_index_h
 _refln_index_k
 _refln_index_l
 _refln_F_squared_calc
 _refln_F_squared_meas
 _refln_F_squared_sigma
 _refln_observed_status
   1   0   0     2294.99     2932.36    397.86 o
   2   0   0       85.12      107.34     12.12 o
   3   0   0      242.56      290.08     12.15 o
   4   0   0      245.69      280.66     12.57 o
   5   0   0      231.45      260.50     12.68 o
   6   0   0       55.85       74.76     10.55 o
   7   0   0      247.59      280.29     22.71 o
   1   1   0     1980.32     2290.39     54.91 o
   2   1   0      994.82     1270.43     40.84 o
   3   1   0        8.98       10.09      1.96 o
   4   1   0       47.50       63.07      3.80 o
   5   1   0      289.49      332.44     12.49 o
   6   1   0      259.18      298.43     15.58 o
   7   1   0       10.13        9.68      5.62 o
   1   2   0      811.04      867.90     22.70 o
   2   2   0     6524.09     7786.04    184.76 o
   3   2   0     2537.71     3051.62     73.75 o
   4   2   0      214.41      266.09     11.96 o
   5   2   0      610.77      708.53     22.93 o
   6   2   0      406.57      409.12     23.64 o
   7   2   0       79.64       83.76      8.89 o
   8   2   0      174.86      132.22     17.53 o
   1   3   0     2358.43     2087.68     44.10 o
   2   3   0      974.01     1083.90     39.34 o
   3   3   0      397.86      507.90     14.49 o
   4   3   0      517.17      590.97     18.95 o
   5   3   0      278.63      313.92     11.97 o
   6   3   0      290.09      326.26     16.70 o
   7   3   0      112.40      120.01     10.28 o
   8   3   0       55.52       52.17      7.58 o
   0   4   0     3987.89     3321.54     85.45 o
   1   4   0     1693.79     1607.41     26.89 o
   2   4   0      254.66      298.57      8.39 o
   3   4   0       98.42      144.93      5.66 o
   4   4   0      479.64      613.08     19.52 o
   5   4   0      291.16      328.39     12.39 o
   6   4   0      150.11      156.52     12.42 o
   7   4   0       21.72       31.38      9.50 o
   8   4   0        1.41        1.27      3.42 o
   1   5   0     2156.08     1969.66     35.44 o
   2   5   0      290.36      304.69      7.02 o
   3   5   0      172.72      202.94      6.61 o
   4   5   0        4.62        2.08      1.26 o
   5   5   0       56.62       61.19      7.03 o
   6   5   0       25.18       20.75      4.71 o
   7   5   0      120.03      134.38     10.87 o
   8   5   0       75.58       74.89      9.17 o
   0   6   0     6045.78     5166.21    132.07 o
   1   6   0       18.95       19.74      1.48 o
   2   6   0      490.54      531.66     11.47 o
   3   6   0      265.95      291.79     10.04 o
   4   6   0      294.72      314.20     11.30 o
   5   6   0      231.91      236.84      9.76 o
   6   6   0       11.91        4.36      2.34 o
   7   6   0       29.10       23.07      5.16 o
   8   6   0       74.44       68.61      8.89 o
   1   7   0       65.44       63.96      1.80 o
   2   7   0       74.94       72.28      2.67 o
   3   7   0      119.28      120.23      4.59 o
   4   7   0      270.89      302.69      9.66 o
   5   7   0        0.74        4.59      1.90 o
   6   7   0       80.65       76.46      9.95 o
   7   7   0        8.51        8.02      4.86 o
   8   7   0        8.27        8.19      5.08 o
   0   8   0      451.75      422.47     10.51 o
   1   8   0      597.38      559.35     10.20 o
   2   8   0      572.53      555.21     13.06 o
   3   8   0      164.64      160.60      5.71 o
   4   8   0      109.43      122.83      5.20 o
   5   8   0      380.73      412.97     15.32 o
   6   8   0       61.26       55.18      7.17 o
   7   8   0       21.23       24.11      5.59 o
   1   9   0      103.13       87.50      2.69 o
   2   9   0      169.87      147.32      4.53 o
   3   9   0       67.59       63.82      3.29 o
   4   9   0       12.88       15.30      2.03 o
   5   9   0      211.85      181.90     12.57 o
   6   9   0       14.13       15.11      4.63 o
   7   9   0       65.86       72.75      9.06 o
   0  10   0     1646.80     1545.84     37.25 o
   1  10   0      113.36       97.15      3.00 o
   2  10   0      229.74      203.89      7.83 o
   3  10   0        2.30        1.44      1.30 o
   4  10   0      132.02      138.29      5.90 o
   5  10   0       24.08       21.95      3.34 o
   6  10   0       74.13       75.18      8.63 o
   7  10   0        2.58        3.29      4.23 o
   1  11   0       92.25       91.65      3.19 o
   2  11   0       88.86       83.51      6.13 o
   3  11   0      128.47      136.14      6.41 o
   4  11   0       47.01       45.62      3.93 o
   5  11   0       26.90       28.60      5.56 o
   6  11   0       45.63       29.38      6.11 o
   7  11   0       32.04       26.05      6.90 o
   0  12   0      389.96      411.97     11.38 o
   1  12   0     1011.42      941.29     19.44 o
   2  12   0       13.18       16.66      2.13 o
   3  12   0        2.56        2.72      2.21 o
   4  12   0      339.42      335.91     29.35 o
   5  12   0       36.69       45.17      6.85 o
   6  12   0      179.66      170.15     13.15 o
   7  12   0        2.35        5.61      4.92 o
   1  13   0      159.60      149.88      4.36 o
   2  13   0      243.33      225.31      6.65 o
   3  13   0       15.87       17.93      2.70 o
   4  13   0       62.07       59.14      6.84 o
   5  13   0        7.97        5.14      3.30 o
   6  13   0       33.50       43.52      7.60 o
   7  13   0       86.58       76.66     10.47 o
   0  14   0        0.29       -0.38      0.83 o
   1  14   0      303.74      279.83      7.05 o
   2  14   0      632.22      612.90     15.04 o
   3  14   0      168.23      152.54      7.99 o
   4  14   0      116.21       87.28      8.24 o
   5  14   0       13.98       12.96      4.59 o
   6  14   0       11.08        3.65      4.61 o
   1  15   0      563.28      555.05     12.46 o
   2  15   0       79.72       81.18      3.73 o
   3  15   0       43.25       57.19      6.34 o
   4  15   0      150.99      154.02     11.45 o
   5  15   0        8.35        9.84      4.28 o
   6  15   0       16.09       15.31      7.48 o
   0  16   0      989.59      958.69     28.52 o
   1  16   0      305.50      319.90      8.09 o
   2  16   0      228.00      215.13      7.65 o
   3  16   0      235.99      252.35     38.66 o
   4  16   0      104.48      100.11     29.79 o
   5  16   0       21.02       21.88      5.57 o
   6  16   0       49.95       40.40      8.48 o
   1  17   0      207.67      202.80      6.48 o
   2  17   0       23.31       24.69      2.62 o
   3  17   0      100.64      105.32     24.44 o
   4  17   0       46.82       41.58     13.68 o
   5  17   0       45.67       42.70      7.47 o
   0  18   0      438.60      456.54     22.62 o
   1  18   0       29.92       34.95      2.75 o
   2  18   0      173.51      183.24      7.15 o
   3  18   0       11.58       11.55      3.72 o
   4  18   0      151.15      154.63     11.84 o
   5  18   0       29.67       41.85     11.41 o
   1  19   0        0.18        0.66      1.30 o
   2  19   0      104.46       98.92      7.88 o
   3  19   0        3.93        3.92      4.00 o
   4  19   0        8.67        6.59      5.68 o
   5  19   0       10.59       10.24      7.64 o
   0  20   0       35.02       35.33      4.35 o
   1  20   0        9.13        6.20      1.74 o
   2  20   0       52.84       54.43      5.01 o
   3  20   0        2.82        2.60      4.16 o
   4  20   0      219.74      268.79     22.67 o
   1  21   0       27.11       26.63      2.93 o
   2  21   0       37.27       35.42      4.29 o
   3  21   0       48.85       37.14      8.74 o
   0  22   0       27.36       19.36      3.82 o
   1  22   0       67.90       72.50      4.63 o
   2  22   0        7.82        3.85      2.76 o
   3  22   0       52.87       60.39      7.48 o
   1  23   0       22.63       23.86      3.05 o
  -8   0   1      166.24      159.15     14.45 o
  -7   0   1        8.82        5.97      5.60 o
  -6   0   1        9.56        5.53      4.16 o
  -5   0   1       23.57       22.04      3.44 o
  -4   0   1      335.68      468.97     47.06 o
  -3   0   1        0.28        0.24      0.98 o
  -2   0   1     4244.25     5059.19    170.38 o
  -1   0   1     5101.75     5473.99    149.78 o
   1   0   1      208.12      276.41     10.70 o
   2   0   1     3600.69     3596.60    121.69 o
   3   0   1      224.79      250.85     10.94 o
   4   0   1      207.31      277.03     12.61 o
   5   0   1      290.36      308.99     21.30 o
   6   0   1        3.87        8.82      4.85 o
   7   0   1        2.63        6.27      5.98 o
  -8   1   1       37.06       19.22      6.14 o
  -7   1   1      371.19      390.50     20.01 o
  -6   1   1       99.43      108.01      9.92 o
  -5   1   1      177.47      208.47      7.58 o
  -4   1   1      175.14      202.76      6.93 o
  -3   1   1      180.00      228.87      9.63 o
  -2   1   1     1174.43     1479.78     48.35 o
  -1   1   1     1032.50     1114.53     22.03 o
   0   1   1     2838.83     1851.39     51.14 o
   1   1   1     2648.34     2342.45     56.03 o
   2   1   1      954.46     1154.93     28.49 o
   3   1   1      133.23      162.92      5.57 o
   4   1   1       86.68       98.82      8.80 o
   5   1   1       81.03       97.08      7.46 o
   6   1   1      843.64      886.52     36.06 o
   7   1   1      172.53      176.02     12.68 o
   8   1   1      117.01      105.46     15.94 o
  -8   2   1       34.37       25.83      7.14 o
  -7   2   1        6.30        1.52      2.71 o
  -6   2   1      165.64      160.46     10.68 o
  -5   2   1       92.78       95.65      5.46 o
  -4   2   1      129.34      157.45      8.05 o
  -3   2   1     1125.17     1438.84     35.72 o
  -2   2   1      318.08      402.89     13.39 o
  -1   2   1      789.07      788.93     24.25 o
   0   2   1       70.78       62.97      4.28 o
   1   2   1     6915.37     6350.50    132.34 o
   2   2   1     1375.28     1522.36     37.29 o
   3   2   1       13.23       15.00      1.62 o
   4   2   1      239.92      284.90     10.58 o
   5   2   1       14.55       21.40      3.96 o
   6   2   1      343.84      414.11     19.88 o
   7   2   1        1.06        5.80      3.70 o
   8   2   1       50.73       29.69     10.70 o
  -8   3   1       43.57       43.65      8.34 o
  -7   3   1       25.80       22.72      4.99 o
  -6   3   1      295.32      319.47     42.18 o
  -5   3   1       60.52       70.60      5.68 o
  -4   3   1       77.86       98.55      4.44 o
  -3   3   1      647.82      838.50     21.07 o
  -2   3   1      747.46      784.12     19.90 o
  -1   3   1     3119.31     2952.16     53.00 o
   0   3   1      216.99      172.67      4.70 o
   1   3   1      449.31      434.73      8.25 o
   2   3   1      598.21      662.53     17.10 o
   3   3   1      938.96     1118.58     29.51 o
   4   3   1       64.24       76.50     11.97 o
   5   3   1      864.86      972.60     30.43 o
   6   3   1      536.91      553.55     24.76 o
   7   3   1      128.63      154.54     18.55 o
   8   3   1       51.82       58.20     13.15 o
  -8   4   1       36.36       24.44      5.67 o
  -7   4   1        5.12        4.54      3.35 o
  -6   4   1        3.32        1.72      2.45 o
  -5   4   1      475.71      558.86     16.22 o
  -4   4   1      446.52      578.09     14.38 o
  -3   4   1      207.00      271.16      8.70 o
  -2   4   1      257.90      273.26     12.99 o
  -1   4   1      465.58      392.29      6.68 o
   0   4   1     1240.97     1079.29     19.58 o
   1   4   1      160.64      154.62      3.19 o
   2   4   1     1081.13     1168.35     26.04 o
   3   4   1      155.48      178.99      7.01 o
   4   4   1      359.41      425.36     22.70 o
   5   4   1      119.89      123.67      6.60 o
   6   4   1      105.26      103.20     11.61 o
   7   4   1      231.29      240.44     14.99 o
   8   4   1       24.98       22.86      9.93 o
  -8   5   1       14.96        8.37      4.32 o
  -7   5   1        1.95       -0.02      4.45 o
  -6   5   1      296.94      277.15     11.95 o
  -5   5   1       63.33       68.95      4.01 o
  -4   5   1      251.93      296.90      9.29 o
  -3   5   1      829.96      989.64     25.55 o
  -2   5   1      907.44      891.58     24.46 o
  -1   5   1      332.92      282.77      4.96 o
   0   5   1     4422.39     3867.91     65.09 o
   1   5   1      503.13      476.02     10.46 o
   2   5   1      357.62      400.06      9.87 o
   3   5   1      478.40      561.61     41.91 o
   4   5   1      261.08      284.43     10.69 o
   5   5   1      375.80      462.87     23.39 o
   6   5   1       64.75       53.76      6.52 o
   7   5   1       28.71       20.89      8.73 o
   8   5   1       34.03       34.01     11.39 o
  -8   6   1        4.76        4.20      4.16 o
  -7   6   1       88.96       78.79      8.55 o
  -6   6   1        5.11        5.31      2.39 o
  -5   6   1      294.85      300.29      9.99 o
  -4   6   1      201.41      243.52      7.98 o
  -3   6   1       56.23       68.52      5.81 o
  -2   6   1      142.87      148.40      3.81 o
  -1   6   1     1123.67     1111.17     17.97 o
   0   6   1     1795.87     1640.15     27.78 o
   1   6   1       77.06       61.42      2.38 o
   2   6   1     1559.29     1641.68     36.20 o
   3   6   1      233.83      245.39      9.02 o
   4   6   1      206.97      225.53     15.22 o
   5   6   1       20.39       17.16      3.63 o
   6   6   1       82.74       70.41      7.23 o
   7   6   1       43.77       46.70     11.47 o
  -8   7   1       15.24       18.52      9.46 o
  -7   7   1       45.09       48.83      7.41 o
  -6   7   1       23.84       32.04      5.79 o
  -5   7   1      102.97      115.39      5.34 o
  -4   7   1      234.42      288.54      9.15 o
  -3   7   1      180.91      210.82     11.75 o
  -2   7   1       56.36       50.88      1.86 o
  -1   7   1      305.39      297.03      5.37 o
   0   7   1     1052.60     1014.79     18.09 o
   1   7   1       78.63       77.82      2.68 o
   2   7   1      405.40      413.58     15.53 o
   3   7   1       36.80       48.28      5.36 o
   4   7   1      291.72      332.41     12.52 o
   5   7   1       56.39       58.09      5.83 o
   6   7   1       62.72       78.94      7.71 o
   7   7   1       79.66       83.39     14.87 o
  -8   8   1        9.01        4.56      5.15 o
  -7   8   1        9.07        7.77      4.27 o
  -6   8   1      107.03      104.74      9.51 o
  -5   8   1       37.91       35.82      3.83 o
  -4   8   1       22.38       21.19      2.56 o
  -3   8   1       54.34       61.38      2.90 o
  -2   8   1     2054.08     2061.36     44.71 o
  -1   8   1      424.29      419.76      7.39 o
   0   8   1      376.24      365.08      6.97 o
   1   8   1     1258.19     1202.11     24.07 o
   2   8   1      182.27      176.61      5.24 o
   3   8   1       51.17       61.44      8.94 o
   4   8   1       47.68       44.68      6.37 o
   5   8   1      127.94      135.86     12.27 o
   6   8   1        2.95        8.63      6.94 o
   7   8   1       49.63       36.05      6.85 o
  -7   9   1       58.58       60.72      8.59 o
  -6   9   1        6.31        7.41      3.85 o
  -5   9   1      318.81      312.18     14.86 o
  -4   9   1      100.46      109.92      5.72 o
  -3   9   1       36.21       39.56      2.38 o
  -2   9   1      308.55      312.19      8.13 o
  -1   9   1        7.17        4.40      0.57 o
   0   9   1       66.52       63.52      1.92 o
   1   9   1      368.28      377.25      8.49 o
   2   9   1      143.48      142.11      4.55 o
   3   9   1      373.89      377.78     13.28 o
   4   9   1       28.25       28.09      2.74 o
   5   9   1      317.74      319.74     20.85 o
   6   9   1      264.15      251.29     15.82 o
   7   9   1       43.52       35.42     15.07 o
  -7  10   1      136.70      108.68     11.05 o
  -6  10   1        2.56       -1.66      2.93 o
  -5  10   1      114.14      113.17      6.64 o
  -4  10   1       96.64      102.40      4.53 o
  -3  10   1       34.42       29.82      2.12 o
  -2  10   1      124.65      141.68      4.34 o
  -1  10   1      157.68      151.46      3.72 o
   0  10   1      199.64      184.22      4.36 o
   1  10   1        5.75        3.66      0.76 o
   2  10   1      305.16      306.49      8.20 o
   3  10   1        7.65        8.83      1.64 o
   4  10   1      164.80      146.04      7.22 o
   5  10   1      162.30      142.54      8.49 o
   6  10   1       61.29       58.86      7.79 o
   7  10   1        2.50        5.70      4.49 o
  -7  11   1       33.62       21.24      6.34 o
  -6  11   1      181.91      193.86     26.31 o
  -5  11   1       69.17       80.25      8.76 o
  -4  11   1       40.28       28.83      2.42 o
  -3  11   1      144.72      162.71      8.63 o
  -2  11   1      119.07      114.26      3.85 o
  -1  11   1       86.55       92.84      2.70 o
   0  11   1      564.25      542.36     10.79 o
   1  11   1      405.35      369.86      8.57 o
   2  11   1      100.41      113.19      3.79 o
   3  11   1      125.11      137.66     10.48 o
   4  11   1      163.28      162.53     10.09 o
   5  11   1      350.91      393.45     19.99 o
   6  11   1      147.50      135.91     13.88 o
   7  11   1       16.64       17.10      6.33 o
  -7  12   1       52.66       39.78     13.29 o
  -6  12   1       52.16       47.47      7.71 o
  -5  12   1       66.49       74.22     25.09 o
  -4  12   1       56.35       53.20      6.67 o
  -3  12   1       64.92       58.03      3.60 o
  -2  12   1      136.23      138.86      4.51 o
  -1  12   1      111.47      106.88      3.08 o
   0  12   1      742.55      684.09     13.40 o
   1  12   1      106.55      108.08      3.52 o
   2  12   1      322.28      314.89      7.90 o
   3  12   1      240.91      238.57      8.28 o
   4  12   1       16.03       14.64      2.72 o
   5  12   1      101.63      103.26      9.51 o
   6  12   1       33.35       33.29      7.35 o
   7  12   1      182.10      189.61     15.01 o
  -7  13   1       12.02       10.59      5.65 o
  -6  13   1       13.68       14.02      5.34 o
  -5  13   1       29.74       33.79      6.18 o
  -4  13   1        1.14        1.21      2.60 o
  -3  13   1      163.38      160.01      5.88 o
  -2  13   1      107.87      102.22      4.17 o
  -1  13   1      469.23      475.56     10.74 o
   0  13   1      117.27      122.96      3.53 o
   1  13   1       98.90       94.54      3.87 o
   2  13   1      176.97      159.02      4.83 o
   3  13   1      164.27      182.29      8.20 o
   4  13   1       46.37       51.93      6.40 o
   5  13   1       95.87       95.66     15.41 o
   6  13   1      114.92      122.22     11.55 o
  -6  14   1        0.02       -0.44      4.20 o
  -5  14   1       11.12        3.44      6.35 o
  -4  14   1       70.52       77.86      8.69 o
  -3  14   1      370.28      389.07     11.69 o
  -2  14   1      134.79      134.94      4.65 o
  -1  14   1      341.79      322.37     10.40 o
   0  14   1      333.18      332.72      7.47 o
   1  14   1       33.45       35.49      2.15 o
   2  14   1      438.30      416.76     12.46 o
   3  14   1       43.34       38.93      4.80 o
   4  14   1       84.98       80.97      7.98 o
   5  14   1       39.67       26.93      5.90 o
   6  14   1       17.36       14.99      5.85 o
  -6  15   1       59.76       60.03      9.15 o
  -5  15   1      134.75      126.34     11.02 o
  -4  15   1       85.31       90.79      8.56 o
  -3  15   1       77.18       74.66      8.69 o
  -2  15   1      175.78      170.40      5.56 o
  -1  15   1      448.01      467.80     10.89 o
   0  15   1      495.34      512.58     10.75 o
   1  15   1      262.76      260.11      6.85 o
   2  15   1       44.02       43.36      3.02 o
   3  15   1      131.84      121.39      8.91 o
   4  15   1       56.09       57.04      7.05 o
   5  15   1        4.77        2.84      3.75 o
   6  15   1       50.97       40.60      7.77 o
  -6  16   1        3.19        3.90      5.20 o
  -5  16   1       35.83       25.65      5.98 o
  -4  16   1      124.93      126.89     24.01 o
  -3  16   1       16.36       18.20      4.21 o
  -2  16   1       89.16       87.56      5.72 o
  -1  16   1      310.20      316.80      7.97 o
   0  16   1      311.49      304.94      7.76 o
   1  16   1      233.62      234.32      6.46 o
   2  16   1       65.52       60.89      3.46 o
   3  16   1       87.10       80.63      7.43 o
   4  16   1       23.58       16.94      5.67 o
   5  16   1       39.14       37.98      6.96 o
   6  16   1      135.94      176.88     22.27 o
  -6  17   1        4.12       11.12      8.36 o
  -5  17   1       16.34       10.23      4.65 o
  -4  17   1       35.74       39.79      6.67 o
  -3  17   1       12.94        8.70      3.47 o
  -2  17   1      358.43      378.00     14.11 o
  -1  17   1      261.77      279.99      8.14 o
   0  17   1      233.35      250.84      6.95 o
   1  17   1       31.06       30.06      2.31 o
   2  17   1       25.38       18.01      2.46 o
   3  17   1      133.15      142.58     10.83 o
   4  17   1       94.65       82.75      8.58 o
   5  17   1       88.67       67.60     13.40 o
  -5  18   1       55.20       53.62      8.46 o
  -4  18   1        9.73        9.18      4.48 o
  -3  18   1      151.87      144.35     10.61 o
  -2  18   1      813.39      911.76     28.79 o
  -1  18   1       19.39       20.59      2.13 o
   0  18   1       64.12       62.78      3.44 o
   1  18   1       13.99       16.14      2.16 o
   2  18   1       13.49        7.85      2.17 o
   3  18   1        5.59        2.18      3.85 o
   4  18   1       41.71       25.65      7.87 o
   5  18   1       63.63       72.69     14.16 o
  -5  19   1        5.07        7.63      7.03 o
  -4  19   1       65.45       77.71     12.54 o
  -3  19   1       14.82        7.22      4.75 o
  -2  19   1       25.63       27.90      6.12 o
  -1  19   1       21.78       21.24      2.39 o
   0  19   1       30.80       24.78      2.59 o
   1  19   1        5.25        5.02      1.59 o
   2  19   1       45.23       55.59      3.95 o
   3  19   1       73.58       82.84     11.37 o
   4  19   1      147.51      166.51     17.92 o
  -4  20   1       14.10       13.39      6.66 o
  -3  20   1       17.34       13.21      6.03 o
  -2  20   1       42.45       47.45      5.21 o
  -1  20   1       39.51       37.85      3.93 o
   0  20   1       45.02       43.99      3.41 o
   1  20   1       66.32       71.64      6.25 o
   2  20   1       17.11       11.39      2.17 o
   3  20   1       26.12       11.94      5.39 o
   4  20   1       78.78      105.37     14.52 o
  -3  21   1       15.63       17.76      6.99 o
  -2  21   1       44.40       46.54      8.37 o
  -1  21   1       49.52       52.29      3.82 o
   0  21   1       33.45       33.22      3.11 o
   1  21   1       29.26       22.65      2.83 o
   2  21   1       25.59       36.70      4.44 o
   3  21   1       30.86       38.71      8.63 o
  -3  22   1        6.01        1.64      4.50 o
  -2  22   1       51.38       60.49      5.75 o
  -1  22   1        7.58        4.43      1.82 o
   0  22   1        4.01        4.36      1.80 o
   1  22   1        5.27        4.28      1.83 o
   2  22   1       88.91      102.38      7.01 o
  -1  23   1       22.92       27.21      3.10 o
   0  23   1       22.46       24.88      3.23 o
   1  23   1        4.94        5.81      2.17 o
  -8   0   2        0.08       -0.12      3.34 o
  -7   0   2        1.01        2.35      2.51 o
  -6   0   2      230.58      229.73     12.32 o
  -5   0   2       12.69       14.06      2.34 o
  -4   0   2      700.87      892.79     26.92 o
  -3   0   2      122.54      175.43      6.91 o
  -2   0   2       66.19       89.13      3.09 o
  -1   0   2      504.45      431.40     10.87 o
   0   0   2      132.52      110.61      3.26 o
   1   0   2      132.16      119.28      5.31 o
   2   0   2      505.34      532.04     19.88 o
   3   0   2     2988.52     3438.77    118.85 o
   4   0   2      228.00      248.01     17.07 o
   5   0   2       17.37       27.35      6.29 o
   6   0   2       21.09       21.31      6.64 o
   7   0   2       17.82        7.86      6.07 o
  -8   1   2      140.53      123.96     11.95 o
  -7   1   2      142.40      146.16      7.00 o
  -6   1   2      605.62      658.77     19.22 o
  -5   1   2      155.99      187.93      6.30 o
  -4   1   2       19.97       27.18      1.80 o
  -3   1   2      155.80      178.41      4.70 o
  -2   1   2     2118.16     2239.41     49.50 o
  -1   1   2     3192.48     2900.39     52.26 o
   0   1   2     1576.96     1354.72     24.63 o
   1   1   2      169.47      164.45      4.55 o
   2   1   2      187.99      226.79     11.61 o
   3   1   2      101.44      130.45      6.14 o
   4   1   2      230.33      279.27     13.10 o
   5   1   2      199.50      221.21     12.05 o
   6   1   2       52.09       50.45      6.54 o
   7   1   2       17.43       16.04      5.29 o
  -8   2   2       19.47        8.92      4.62 o
  -7   2   2       11.30       13.04      2.58 o
  -6   2   2       92.79       98.73      8.02 o
  -5   2   2      100.21      115.44      4.59 o
  -4   2   2       58.00       69.95      3.16 o
  -3   2   2       98.44      106.30      3.23 o
  -2   2   2      640.31      699.95     14.41 o
  -1   2   2     7919.49     7064.45    118.55 o
   0   2   2     4041.01     3500.17     62.24 o
   1   2   2      583.95      590.99     12.02 o
   2   2   2      831.66      814.21     36.87 o
   3   2   2       58.50       63.32      4.43 o
   4   2   2       20.37       24.39      4.96 o
   5   2   2      472.22      540.56     46.15 o
   6   2   2       78.27       68.31     15.56 o
   7   2   2       84.09       70.93      8.42 o
  -8   3   2      106.84      114.47      8.62 o
  -7   3   2       11.72       10.28      2.80 o
  -6   3   2       87.45       90.09      6.22 o
  -5   3   2       27.86       31.96      3.62 o
  -4   3   2      712.38      835.98     19.75 o
  -3   3   2      966.04     1105.96     28.11 o
  -2   3   2     2036.36     2153.09     39.18 o
  -1   3   2      788.32      686.82     12.80 o
   0   3   2       81.06       77.15      1.91 o
   1   3   2     1178.88     1050.40     17.93 o
   2   3   2      106.52      111.55      4.71 o
   3   3   2      791.12      976.95     29.23 o
   4   3   2       80.13       88.77      5.18 o
   5   3   2      609.04      642.15     26.76 o
   6   3   2        2.32        1.54      3.80 o
   7   3   2      232.93      229.36     14.86 o
  -8   4   2       21.64       26.13      4.17 o
  -7   4   2        5.44        0.98      3.00 o
  -6   4   2       42.71       35.87      5.36 o
  -5   4   2      445.37      506.15     14.81 o
  -4   4   2      143.32      178.21      5.66 o
  -3   4   2      414.24      460.17     15.54 o
  -2   4   2     1578.60     1675.68     30.80 o
  -1   4   2      498.95      464.58     10.72 o
   0   4   2     3445.69     3136.01     55.91 o
   1   4   2      380.83      378.44      7.00 o
   2   4   2      211.92      216.30      6.07 o
   3   4   2      583.20      712.09     22.08 o
   4   4   2      296.00      329.77     23.02 o
   5   4   2      843.34      847.40     33.74 o
   6   4   2      173.53      176.86     11.73 o
   7   4   2       59.71       54.75      9.37 o
  -8   5   2       14.83       13.91      3.39 o
  -7   5   2       27.99       14.76      4.44 o
  -6   5   2      157.20      153.66      8.29 o
  -5   5   2      461.47      506.49     14.92 o
  -4   5   2      220.37      259.40     13.33 o
  -3   5   2      651.60      740.75     17.33 o
  -2   5   2      122.77      123.21      3.79 o
  -1   5   2     1744.34     1594.94     49.92 o
   0   5   2     1912.36     1780.54     32.18 o
   1   5   2      576.82      578.33     11.21 o
   2   5   2       21.02       18.36      1.99 o
   3   5   2      156.46      156.27     10.82 o
   4   5   2       14.32       10.30      2.17 o
   5   5   2       53.78       65.04     11.41 o
   6   5   2      306.71      316.08     16.83 o
   7   5   2       11.11       10.90      7.83 o
  -8   6   2       21.75       18.62      3.86 o
  -7   6   2       24.92       21.31      5.18 o
  -6   6   2      110.18      122.65     10.65 o
  -5   6   2      343.41      344.95     11.01 o
  -4   6   2       10.39       13.84      2.65 o
  -3   6   2      176.75      207.95      6.52 o
  -2   6   2     1547.84     1502.00     38.10 o
  -1   6   2      191.36      179.28      3.98 o
   0   6   2     2822.82     2725.00     52.77 o
   1   6   2     1068.13     1071.33     19.99 o
   2   6   2      213.62      221.47      9.44 o
   3   6   2       88.06       95.80      4.99 o
   4   6   2       31.52       31.95      3.31 o
   5   6   2       60.54       59.94     14.95 o
   6   6   2      147.18      147.86     10.68 o
   7   6   2       60.14       60.01     13.32 o
  -8   7   2      121.87      134.62      9.84 o
  -7   7   2      102.83       86.02     15.53 o
  -6   7   2      174.08      162.93     11.56 o
  -5   7   2       46.99       55.60      4.57 o
  -4   7   2       49.27       58.75      3.13 o
  -3   7   2      500.38      564.88     14.99 o
  -2   7   2     1878.43     1948.49     38.78 o
  -1   7   2      531.63      574.00     11.12 o
   0   7   2      718.50      686.60     12.52 o
   1   7   2      832.10      804.53     17.12 o
   2   7   2      204.32      211.23      8.44 o
   3   7   2       48.28       39.90      3.89 o
   4   7   2      432.99      448.95     24.21 o
   5   7   2       22.28       21.55      4.11 o
   6   7   2       16.34       22.08      5.01 o
   7   7   2       20.08       14.45      8.34 o
  -8   8   2        3.44        5.11      2.87 o
  -7   8   2      117.82      145.60     28.53 o
  -6   8   2      179.29      161.82     11.90 o
  -5   8   2      141.86      147.77      7.60 o
  -4   8   2       53.57       47.63      5.66 o
  -3   8   2      354.96      351.70      9.92 o
  -2   8   2      231.96      270.20      6.94 o
  -1   8   2      801.45      843.65     16.64 o
   0   8   2      217.84      202.75      5.38 o
   1   8   2      532.92      558.88     13.14 o
   2   8   2       38.13       36.86      2.46 o
   3   8   2       79.22       83.19      4.79 o
   4   8   2      270.15      288.72     11.37 o
   5   8   2       96.81       93.80      7.71 o
   6   8   2      103.81      105.20     15.69 o
   7   8   2       12.31       10.17      8.53 o
  -8   9   2       10.22        8.85      4.24 o
  -7   9   2        6.33        7.73      4.46 o
  -6   9   2      375.00      384.80     20.26 o
  -5   9   2      294.81      326.54     12.88 o
  -4   9   2      386.51      410.40     14.04 o
  -3   9   2      661.67      636.86     16.80 o
  -2   9   2       37.96       37.30      2.31 o
  -1   9   2     1224.22     1282.01     23.64 o
   0   9   2        4.38        3.95      1.15 o
   1   9   2      256.46      240.92      6.21 o
   2   9   2      125.77      126.07      4.84 o
   3   9   2      104.49      100.13      5.38 o
   4   9   2      623.23      651.63     26.66 o
   5   9   2      128.19      139.56     13.89 o
   6   9   2       45.02       39.57     10.73 o
   7   9   2       13.19        8.35      4.21 o
  -7  10   2       13.09        7.98      5.96 o
  -6  10   2      218.19      220.16     14.50 o
  -5  10   2       40.51       36.11      6.23 o
  -4  10   2      375.52      387.08     14.19 o
  -3  10   2      127.82      134.78      4.94 o
  -2  10   2      399.35      396.36     11.44 o
  -1  10   2       15.30       13.48      1.01 o
   0  10   2      125.14      110.66      3.05 o
   1  10   2       84.42       96.37      3.19 o
   2  10   2       33.81       32.33      4.30 o
   3  10   2       32.69       28.90      3.13 o
   4  10   2      129.34      150.58     12.15 o
   5  10   2       31.77       35.46      5.11 o
   6  10   2      158.66      158.83     28.57 o
   7  10   2       38.22       30.56      6.82 o
  -7  11   2        4.54        2.87      4.28 o
  -6  11   2      165.97      170.09     13.04 o
  -5  11   2       46.24       47.01     10.93 o
  -4  11   2       69.40       69.72      3.42 o
  -3  11   2      236.02      243.28      9.33 o
  -2  11   2      189.21      201.21      5.93 o
  -1  11   2      536.22      520.05     11.27 o
   0  11   2      120.00      119.72      3.32 o
   1  11   2      373.88      354.12      8.40 o
   2  11   2      407.20      392.27      9.37 o
   3  11   2       32.02       33.79      2.96 o
   4  11   2      187.76      161.51      8.05 o
   5  11   2      167.00      147.79     16.38 o
   6  11   2      169.57      182.11     17.52 o
   7  11   2       39.50       34.97      7.62 o
  -7  12   2       14.29       11.84     11.04 o
  -6  12   2       32.41       27.38      6.15 o
  -5  12   2      122.93      118.20     10.21 o
  -4  12   2       37.08       33.07      2.26 o
  -3  12   2      144.50      154.30      5.20 o
  -2  12   2        3.57        3.46      1.16 o
  -1  12   2      218.19      213.20      5.49 o
   0  12   2      785.48      728.47     14.23 o
   1  12   2      336.07      313.46      7.72 o
   2  12   2       87.51       76.37      3.22 o
   3  12   2      235.69      224.23     10.04 o
   4  12   2       27.91       34.36      4.40 o
   5  12   2       89.54       91.89     14.83 o
   6  12   2       81.11       95.91     14.27 o
  -7  13   2       40.81       56.51      9.69 o
  -6  13   2       63.00       75.72     10.30 o
  -5  13   2      303.72      264.69     15.72 o
  -4  13   2      118.79      126.46      6.01 o
  -3  13   2       61.73       54.04      2.60 o
  -2  13   2      433.26      442.00     12.66 o
  -1  13   2        2.22        1.71      0.68 o
   0  13   2       75.90       69.57      2.61 o
   1  13   2       33.58       27.62      1.96 o
   2  13   2      301.69      302.20      7.84 o
   3  13   2      168.17      164.59     12.93 o
   4  13   2       94.50       96.96      8.44 o
   5  13   2      200.91      195.99     13.31 o
   6  13   2       26.70       13.60     10.72 o
  -7  14   2       66.46       69.44     10.56 o
  -6  14   2        8.45       13.91      5.32 o
  -5  14   2      147.80      157.00     33.33 o
  -4  14   2       23.96       23.79      4.95 o
  -3  14   2      488.03      456.25     31.20 o
  -2  14   2        1.12        1.60      1.22 o
  -1  14   2       32.28       28.36      1.82 o
   0  14   2       72.87       71.33      2.74 o
   1  14   2      153.91      139.93      4.10 o
   2  14   2      287.93      279.95      8.24 o
   3  14   2      207.74      198.24      9.01 o
   4  14   2      198.94      186.78     14.99 o
   5  14   2       40.63       39.16      6.84 o
   6  14   2       31.69       33.51      7.27 o
  -6  15   2       40.00       31.85      7.25 o
  -5  15   2       27.54       34.06      6.60 o
  -4  15   2       15.70       16.91      4.65 o
  -3  15   2       61.60       48.83      6.13 o
  -2  15   2      122.50      122.99      5.28 o
  -1  15   2      150.94      142.50      4.75 o
   0  15   2        5.35        4.32      1.03 o
   1  15   2      117.06      110.54      3.93 o
   2  15   2      440.58      422.91     11.38 o
   3  15   2      136.18      112.85      6.60 o
   4  15   2      195.31      219.20     13.25 o
   5  15   2       47.86       55.38      7.90 o
   6  15   2       32.62       39.78      8.14 o
  -6  16   2       25.05       16.09      6.59 o
  -5  16   2       16.21       12.56      4.89 o
  -4  16   2      107.33      103.51     18.31 o
  -3  16   2        0.62        2.15      2.56 o
  -2  16   2       27.85       27.99      6.97 o
  -1  16   2      175.58      173.72      5.84 o
   0  16   2      127.13      120.37      4.09 o
   1  16   2       49.11       44.33      2.64 o
   2  16   2      126.49      127.63      5.12 o
   3  16   2       62.49       59.99      6.47 o
   4  16   2       45.99       39.95      6.34 o
   5  16   2        9.14        6.65      6.97 o
  -6  17   2       32.07       41.02     16.79 o
  -5  17   2       49.05       44.72      7.67 o
  -4  17   2       68.20       68.69      8.08 o
  -3  17   2       41.79       41.41      6.07 o
  -2  17   2       30.50       29.23      6.74 o
  -1  17   2      471.23      474.02     12.23 o
   0  17   2       81.89       81.59      3.79 o
   1  17   2       80.45       77.23      3.84 o
   2  17   2      197.04      193.69     13.21 o
   3  17   2       66.69       49.82      8.91 o
   4  17   2       44.08       38.26      9.27 o
   5  17   2       11.70        9.90      7.62 o
  -5  18   2       23.37       16.66      6.03 o
  -4  18   2       18.99       18.28      5.25 o
  -3  18   2        5.21        5.79      3.56 o
  -2  18   2       26.58       24.16      3.67 o
  -1  18   2       47.92       49.70      3.02 o
   0  18   2       19.29       18.08      2.05 o
   1  18   2       54.04       60.65      3.89 o
   2  18   2       76.80       72.78      4.41 o
   3  18   2       93.45      105.92     12.72 o
   4  18   2       67.28       67.09     11.71 o
  -5  19   2       27.00       21.31      6.26 o
  -4  19   2       49.41       58.07     12.14 o
  -3  19   2       15.66        7.39      5.67 o
  -2  19   2      121.33      132.69      7.88 o
  -1  19   2       59.28       60.27      3.44 o
   0  19   2        6.13        4.02      2.15 o
   1  19   2        5.47        8.14      1.82 o
   2  19   2        2.42        3.79      1.68 o
   3  19   2       24.25       17.19      6.14 o
   4  19   2      116.43      135.69     16.03 o
  -4  20   2        3.99        0.02      5.46 o
  -3  20   2       47.61       56.54     10.65 o
  -2  20   2        9.34       10.51      2.74 o
  -1  20   2      176.64      190.15      7.11 o
   0  20   2        8.30        9.43      1.87 o
   1  20   2       23.53       20.17      3.38 o
   2  20   2       16.46       18.27      2.68 o
   3  20   2       21.83       26.56      7.31 o
  -3  21   2       18.55       14.81      6.42 o
  -2  21   2        0.57       -0.62      2.42 o
  -1  21   2       15.45       20.45      2.82 o
   0  21   2       27.74       25.75      2.81 o
   1  21   2       31.93       31.34      3.28 o
   2  21   2       81.68       93.16      7.09 o
   3  21   2       11.38       10.80      3.75 o
  -3  22   2       34.71       35.27      9.01 o
  -2  22   2       16.29       25.00      6.47 o
  -1  22   2        0.62        0.98      1.47 o
   0  22   2       22.35       27.55      2.93 o
   1  22   2        5.14        2.75      1.79 o
   2  22   2       27.41       23.88      3.78 o
  -1  23   2       23.08       22.11      3.84 o
   0  23   2       24.61       29.63      3.24 o
  -8   0   3       20.02       16.66      5.50 o
  -7   0   3        0.07       -0.91      2.17 o
  -6   0   3       58.35       50.59      5.50 o
  -5   0   3      826.61      911.24     27.99 o
  -4   0   3       83.74       96.63      4.77 o
  -3   0   3     1781.28     1997.10     56.23 o
  -2   0   3      101.87      115.84      3.80 o
  -1   0   3     3681.23     3318.15     79.06 o
   0   0   3     6552.86     5708.07    135.40 o
   1   0   3        8.80        8.36      0.77 o
   2   0   3     4308.36     4550.14    387.07 o
   3   0   3        2.34        2.61      1.94 o
   4   0   3       26.13       33.17      5.94 o
   5   0   3       17.71       11.03      4.67 o
   6   0   3       71.69       80.37     11.46 o
   7   0   3       56.08       63.53     12.42 o
  -8   1   3       51.66       50.43      6.49 o
  -7   1   3        7.10        6.82      2.13 o
  -6   1   3      656.09      681.31     19.64 o
  -5   1   3       67.22       73.44      6.39 o
  -4   1   3      319.30      361.25      8.68 o
  -3   1   3      163.59      169.51      4.52 o
  -2   1   3      144.96      151.49      3.52 o
  -1   1   3     1569.95     1473.05     26.97 o
   0   1   3     2012.79     1677.23     30.62 o
   1   1   3      624.09      596.57     17.95 o
   2   1   3      905.45      915.35     24.66 o
   3   1   3      267.52      292.15     27.50 o
   4   1   3        2.41        1.65      1.53 o
   5   1   3       57.67       57.55      6.23 o
   6   1   3       39.20       46.70     10.50 o
   7   1   3       52.07       44.72      7.39 o
  -8   2   3        3.24        1.20      2.26 o
  -7   2   3      149.16      131.34      7.44 o
  -6   2   3       11.89       12.20      2.30 o
  -5   2   3       94.38      112.62      4.04 o
  -4   2   3      112.48      132.75      4.08 o
  -3   2   3     3216.23     3538.49     76.18 o
  -2   2   3      421.09      423.73      7.85 o
  -1   2   3      956.77      886.29     16.53 o
   0   2   3     5225.31     4535.87     81.51 o
   1   2   3       73.36       55.22      2.79 o
   2   2   3      620.15      627.83     25.31 o
   3   2   3       36.81       30.81      3.54 o
   4   2   3       26.50       23.47      4.35 o
   5   2   3        9.62       15.61      4.10 o
   6   2   3        3.62        3.34      3.12 o
   7   2   3       13.82       19.28      5.55 o
  -8   3   3       29.13       22.03      8.12 o
  -7   3   3        8.56        6.81      2.40 o
  -6   3   3       22.12       22.07      2.74 o
  -5   3   3      222.21      222.66      6.32 o
  -4   3   3      378.67      434.69     10.09 o
  -3   3   3        8.66        9.31      0.91 o
  -2   3   3      173.90      173.58      3.62 o
  -1   3   3       83.76       70.34      1.72 o
   0   3   3     1580.23     1403.32     23.84 o
   1   3   3      326.16      294.20      5.69 o
   2   3   3       85.03       86.17      4.23 o
   3   3   3      277.75      238.11     14.84 o
   4   3   3      393.02      411.35     18.11 o
   5   3   3      220.12      241.50     13.19 o
   6   3   3      307.17      304.89     16.63 o
   7   3   3        8.69        1.93      4.10 o
  -8   4   3        4.13        2.93      2.69 o
  -7   4   3       91.74       94.23      6.45 o
  -6   4   3       62.84       60.17      4.81 o
  -5   4   3      103.75      118.23      4.80 o
  -4   4   3       42.90       40.48      3.38 o
  -3   4   3       66.72       82.38      2.65 o
  -2   4   3      257.29      274.90     10.04 o
  -1   4   3      218.73      180.01      4.54 o
   0   4   3     1131.01     1022.20     18.86 o
   1   4   3      527.92      533.93     10.52 o
   2   4   3       89.63       89.67      5.55 o
   3   4   3      181.56      203.54     14.10 o
   4   4   3      216.12      233.87     11.93 o
   5   4   3      189.38      168.87     15.13 o
   6   4   3       23.74       22.92      5.46 o
   7   4   3      115.56      108.24     27.09 o
  -8   5   3       13.38       11.02      3.38 o
  -7   5   3       58.83       61.74      6.88 o
  -6   5   3      126.69      138.43      6.34 o
  -5   5   3      252.31      273.66     12.84 o
  -4   5   3      262.23      325.71      7.98 o
  -3   5   3      139.01      161.42      4.59 o
  -2   5   3       74.21       62.05      3.11 o
  -1   5   3      801.98      713.26     14.63 o
   0   5   3      851.89      815.81     15.31 o
   1   5   3      887.78      874.70     16.63 o
   2   5   3      293.32      258.35      9.77 o
   3   5   3      121.27      140.32      6.52 o
   4   5   3      206.82      217.68     12.23 o
   5   5   3       21.28        9.38      6.10 o
   6   5   3      857.58      834.88     35.15 o
   7   5   3        4.60        5.35      7.36 o
  -8   6   3       50.27       51.08      5.39 o
  -7   6   3       44.61       40.69      6.67 o
  -6   6   3      374.57      408.78     15.24 o
  -5   6   3      196.78      201.58      6.31 o
  -4   6   3       50.35       52.58      2.37 o
  -3   6   3      487.43      505.41     14.15 o
  -2   6   3       12.15       11.26      1.53 o
  -1   6   3       15.58       16.56      1.76 o
   0   6   3     1800.20     1775.57     32.33 o
   1   6   3      229.08      212.11      5.84 o
   2   6   3      456.58      417.93     14.02 o
   3   6   3       22.24       14.82      2.31 o
   4   6   3      347.14      357.15     39.32 o
   5   6   3       27.64       26.28     10.89 o
   6   6   3       38.01       38.58      6.09 o
   7   6   3       50.62       38.48     11.42 o
  -8   7   3       15.63       16.39      3.78 o
  -7   7   3       84.10       71.16      5.66 o
  -6   7   3      195.62      191.34      8.92 o
  -5   7   3       65.42       65.33      3.11 o
  -4   7   3        5.88        4.99      0.94 o
  -3   7   3       54.34       60.30      3.42 o
  -2   7   3       44.87       38.88      3.25 o
  -1   7   3       95.06       88.64      2.71 o
   0   7   3      919.46      909.28     17.16 o
   1   7   3      319.47      295.46      7.73 o
   2   7   3      283.55      298.56     10.84 o
   3   7   3       71.98       79.66      4.94 o
   4   7   3      215.71      218.39     11.77 o
   5   7   3       68.38       58.04      9.54 o
   6   7   3       74.17       87.81      8.67 o
   7   7   3        1.53        5.37      7.42 o
  -8   8   3      277.17      308.87     19.29 o
  -7   8   3       20.90       18.32      3.20 o
  -6   8   3       59.78       71.31      6.74 o
  -5   8   3      229.49      241.21      7.12 o
  -4   8   3       18.51       17.82      2.88 o
  -3   8   3      652.61      682.30     22.46 o
  -2   8   3      188.61      201.74     10.00 o
  -1   8   3      135.81      129.99      3.46 o
   0   8   3      866.25      762.43     17.31 o
   1   8   3      439.42      414.03     10.33 o
   2   8   3      220.73      231.55      7.51 o
   3   8   3      317.92      334.42     12.46 o
   4   8   3      224.52      229.50     32.37 o
   5   8   3       33.47       39.03      8.50 o
   6   8   3       42.16       39.68     10.62 o
   7   8   3        0.75        2.21      7.71 o
  -8   9   3       16.52       22.99      3.98 o
  -7   9   3       57.44       62.68      5.27 o
  -6   9   3       30.19       27.83      3.26 o
  -5   9   3       27.93       26.44      2.74 o
  -4   9   3      109.08      110.33      6.50 o
  -3   9   3      242.91      265.81      7.78 o
  -2   9   3       42.25       40.29      4.30 o
  -1   9   3      463.22      463.42     10.09 o
   0   9   3      250.20      246.19      8.17 o
   1   9   3       18.74       17.34      1.64 o
   2   9   3      262.69      267.12     10.78 o
   3   9   3       71.23       65.97      4.68 o
   4   9   3       83.28       73.23      6.55 o
   5   9   3      292.45      277.16     15.00 o
   6   9   3       57.66       39.17     10.73 o
   7   9   3       22.21       16.71      9.94 o
  -7  10   3        6.27        6.29      2.56 o
  -6  10   3       26.25       25.68      5.24 o
  -5  10   3       48.35       48.03      2.65 o
  -4  10   3      335.20      342.63     12.49 o
  -3  10   3       92.78       91.57      9.08 o
  -2  10   3      105.39      110.82      7.07 o
  -1  10   3      220.09      208.08      5.13 o
   0  10   3      250.95      238.28      5.48 o
   1  10   3      242.01      246.55      6.98 o
   2  10   3      147.60      133.37      5.30 o
   3  10   3       45.88       42.70      3.91 o
   4  10   3       83.59       81.58      7.10 o
   5  10   3       61.02       58.22      6.68 o
   6  10   3       31.79       30.70     10.19 o
  -7  11   3       21.82       17.22      3.70 o
  -6  11   3       13.11        9.71      3.09 o
  -5  11   3        8.29       13.83      4.23 o
  -4  11   3      210.15      220.74     13.14 o
  -3  11   3       50.24       45.93      5.42 o
  -2  11   3      236.28      226.54      8.24 o
  -1  11   3       72.50       65.10      2.32 o
   0  11   3      100.80       96.27      3.32 o
   1  11   3       43.28       45.36      2.34 o
   2  11   3      353.39      320.26      8.93 o
   3  11   3      371.19      373.06     48.32 o
   4  11   3      281.41      320.53     15.98 o
   5  11   3       26.08       30.60      9.21 o
   6  11   3       12.05        3.18      6.60 o
  -7  12   3       17.25       18.94      6.31 o
  -6  12   3       47.65       42.07      3.45 o
  -5  12   3       57.33       63.57     12.34 o
  -4  12   3      474.30      504.95     32.17 o
  -3  12   3      241.80      221.95      9.60 o
  -2  12   3       24.40       23.88      2.12 o
  -1  12   3      218.90      230.48      5.80 o
   0  12   3       47.80       46.64      2.09 o
   1  12   3      146.64      124.85      3.70 o
   2  12   3      300.78      300.03      7.87 o
   3  12   3       56.07       48.84      7.76 o
   4  12   3      357.70      365.79     17.67 o
   5  12   3        4.79        5.76      3.56 o
   6  12   3       21.45       22.28      6.41 o
  -7  13   3       10.07        4.53      5.20 o
  -6  13   3       81.77       84.13     10.08 o
  -5  13   3       17.08       15.74      7.69 o
  -4  13   3      134.17      125.15      9.88 o
  -3  13   3       50.46       43.36      5.83 o
  -2  13   3      201.20      198.77      9.76 o
  -1  13   3       54.19       54.95      3.19 o
   0  13   3       11.70        8.67      1.08 o
   1  13   3      112.81      109.01      3.86 o
   2  13   3       51.40       54.86      3.23 o
   3  13   3       14.91        8.55      2.41 o
   4  13   3       88.85       89.63      6.33 o
   5  13   3       49.22       53.30      7.46 o
   6  13   3      235.85      261.58     26.11 o
  -7  14   3       45.47       47.17      9.28 o
  -6  14   3       39.55       31.59      9.45 o
  -5  14   3       40.61       43.37      7.16 o
  -4  14   3      118.53      124.12      9.97 o
  -3  14   3       76.21       86.88     13.14 o
  -2  14   3      202.53      195.05      6.76 o
  -1  14   3      193.08      175.76      5.30 o
   0  14   3      215.62      197.55      5.72 o
   1  14   3      168.52      160.75      4.88 o
   2  14   3      102.75      107.30      4.60 o
   3  14   3       19.43       15.82      3.01 o
   4  14   3       70.84       79.73      8.08 o
   5  14   3       17.75       16.90      5.18 o
  -6  15   3       28.93       12.43      5.50 o
  -5  15   3       10.71       11.21      7.83 o
  -4  15   3      267.42      266.03     15.25 o
  -3  15   3       54.01       47.26      6.18 o
  -2  15   3      121.91      116.07      6.54 o
  -1  15   3        0.44        0.48      0.77 o
   0  15   3       68.84       67.16      2.95 o
   1  15   3      211.48      193.31      5.64 o
   2  15   3        9.46        5.03      1.94 o
   3  15   3        4.80        0.04      1.83 o
   4  15   3        5.28        3.52      3.01 o
   5  15   3       46.47       43.63     11.38 o
  -6  16   3       21.69       29.51      9.10 o
  -5  16   3      125.90      134.16     11.94 o
  -4  16   3       46.87       37.06      6.38 o
  -3  16   3       94.94       90.07      8.47 o
  -2  16   3       21.75       23.47      7.79 o
  -1  16   3       67.86       74.86      3.68 o
   0  16   3       44.73       37.26      3.59 o
   1  16   3        6.94        6.15      1.44 o
   2  16   3       25.20       17.40      2.55 o
   3  16   3       62.06       68.32     10.41 o
   4  16   3      108.41      103.62     13.97 o
   5  16   3        8.28       10.41      7.43 o
  -6  17   3        7.51       10.76      5.92 o
  -5  17   3       36.17       51.42      8.53 o
  -4  17   3       23.95       19.77      5.18 o
  -3  17   3      109.65      127.62     10.19 o
  -2  17   3      306.36      320.36     19.91 o
  -1  17   3       53.92       56.96      5.09 o
   0  17   3       48.89       49.15      3.15 o
   1  17   3      257.58      252.19      7.74 o
   2  17   3       49.04       43.26      3.47 o
   3  17   3        6.33        4.21      4.12 o
   4  17   3        6.68        1.69      5.03 o
  -5  18   3       19.05       18.64      6.07 o
  -4  18   3       90.24       84.59      9.32 o
  -3  18   3        3.88        4.69      3.53 o
  -2  18   3      127.13      134.56      7.78 o
  -1  18   3       14.82       15.76      1.78 o
   0  18   3       77.58       69.48      3.64 o
   1  18   3       15.41       16.72      2.38 o
   2  18   3       12.76        7.81      1.98 o
   3  18   3        0.80        0.64      3.62 o
   4  18   3       13.12        7.73      5.45 o
  -5  19   3       15.65       14.42      6.21 o
  -4  19   3       43.66       38.95      9.99 o
  -3  19   3       69.68       86.51      9.06 o
  -2  19   3       84.27      110.93      7.25 o
  -1  19   3       26.73       31.17      3.60 o
   0  19   3       14.03       11.26      1.97 o
   1  19   3      108.51      119.85      5.69 o
   2  19   3        1.30        1.42      1.66 o
   3  19   3       79.02       95.67     12.21 o
   4  19   3        3.57       -0.50      4.37 o
  -4  20   3       95.09      121.50     11.57 o
  -3  20   3       35.63       32.71      8.64 o
  -2  20   3      297.23      356.85     14.08 o
  -1  20   3       19.23       28.07      2.57 o
   0  20   3       15.31       15.34      2.25 o
   1  20   3        9.30        5.36      1.89 o
   2  20   3       37.76       47.16      5.44 o
   3  20   3        3.39        1.49      2.80 o
  -3  21   3       27.11       30.71      8.42 o
  -2  21   3       14.91       11.69      2.88 o
  -1  21   3       72.45       83.72      8.66 o
   0  21   3        4.46        2.66      1.62 o
   1  21   3       34.32       36.99      4.83 o
   2  21   3       33.13       40.44      5.40 o
  -2  22   3        9.68        4.85      3.98 o
  -1  22   3       12.56       10.56      2.81 o
   0  22   3       32.87       42.89      3.82 o
   1  22   3       24.93       25.70      3.16 o
  -8   0   4       19.62       19.96      5.57 o
  -7   0   4        5.12        7.39      3.99 o
  -6   0   4        8.48        5.84      2.60 o
  -5   0   4      282.67      336.05     12.16 o
  -4   0   4      332.93      379.17     12.85 o
  -3   0   4       45.81       42.59      2.81 o
  -2   0   4      143.65      134.87      6.43 o
  -1   0   4      652.08      574.72     14.77 o
   0   0   4      315.33      274.21      9.68 o
   1   0   4      264.56      275.88      9.38 o
   2   0   4       34.58       36.20      3.97 o
   3   0   4        3.78        2.55      2.38 o
   4   0   4       19.55        7.87      3.58 o
   5   0   4      140.47      120.34     12.79 o
   6   0   4       71.87       69.10     11.38 o
   7   0   4       22.12       18.72      8.43 o
  -8   1   4        5.87        9.51      3.21 o
  -7   1   4      187.89      175.64      8.77 o
  -6   1   4       10.35       12.08      2.27 o
  -5   1   4       15.05       15.58      1.69 o
  -4   1   4      577.48      647.94     14.29 o
  -3   1   4      361.10      380.76      8.72 o
  -2   1   4     1095.49     1121.66     19.64 o
  -1   1   4      529.35      516.39      9.47 o
   0   1   4      560.61      532.00     10.49 o
   1   1   4      158.44      158.03      5.76 o
   2   1   4      240.67      246.15     10.84 o
   3   1   4      163.86      162.33      8.64 o
   4   1   4       16.14       24.41      5.76 o
   5   1   4       86.66       79.46     15.96 o
   6   1   4      116.21      105.11      9.48 o
   7   1   4        0.58        3.51      4.41 o
  -8   2   4       72.27       69.78      6.75 o
  -7   2   4       76.37       81.24      5.90 o
  -6   2   4       33.77       35.56      3.33 o
  -5   2   4       13.88       12.87      1.58 o
  -4   2   4      684.15      760.50     16.44 o
  -3   2   4      251.21      295.76      7.78 o
  -2   2   4      313.49      315.28      6.61 o
  -1   2   4      722.14      702.40     13.44 o
   0   2   4      296.03      297.95      6.33 o
   1   2   4       90.05      108.10      3.64 o
   2   2   4      209.25      229.02     12.77 o
   3   2   4       12.68       11.97      2.54 o
   4   2   4       23.44       18.16      3.68 o
   5   2   4       85.28       84.32      9.08 o
   6   2   4        2.78       -2.98      2.98 o
   7   2   4        7.31        0.80      4.20 o
  -8   3   4       87.60       67.41      9.67 o
  -7   3   4      157.47      158.89      8.32 o
  -6   3   4      100.60      109.22      7.00 o
  -5   3   4       75.25       74.98      4.48 o
  -4   3   4       81.10       83.42      3.50 o
  -3   3   4      349.54      346.41      8.00 o
  -2   3   4      521.39      526.09     10.32 o
  -1   3   4      805.47      791.90     15.76 o
   0   3   4      469.31      434.09      8.79 o
   1   3   4      377.46      370.40      9.96 o
   2   3   4      164.24      182.29      8.94 o
   3   3   4       67.55       79.77      5.97 o
   4   3   4       22.62       18.46      3.48 o
   5   3   4       96.75       98.33     10.98 o
   6   3   4       35.15       28.14      5.55 o
   7   3   4       47.85       24.51      6.49 o
  -8   4   4       18.32       15.39      3.85 o
  -7   4   4      118.98      124.00      7.29 o
  -6   4   4      376.71      371.52     12.15 o
  -5   4   4      110.79      110.02      4.91 o
  -4   4   4       13.33       14.25      1.27 o
  -3   4   4      505.24      515.97     11.24 o
  -2   4   4       79.95       65.74      1.82 o
  -1   4   4     1372.84     1353.95     23.21 o
   0   4   4       55.39       48.00      1.76 o
   1   4   4      625.94      588.00     12.58 o
   2   4   4       54.87       43.21      4.03 o
   3   4   4       63.43       56.53      9.90 o
   4   4   4      498.09      515.65     33.58 o
   5   4   4       54.55       58.31      7.55 o
   6   4   4       11.86        4.65      3.61 o
   7   4   4       11.59       10.34      5.19 o
  -8   5   4       33.81       24.64      4.42 o
  -7   5   4      111.51      117.12      7.08 o
  -6   5   4      332.57      336.18     13.06 o
  -5   5   4      101.89      105.16      4.03 o
  -4   5   4      233.88      256.65      6.49 o
  -3   5   4      379.05      391.78     11.30 o
  -2   5   4      608.61      582.30     13.63 o
  -1   5   4      841.29      827.90     14.71 o
   0   5   4      135.80      127.31      3.99 o
   1   5   4        4.98        5.94      0.96 o
   2   5   4      319.63      308.94     13.62 o
   3   5   4      293.74      281.39     13.40 o
   4   5   4      449.59      514.05     22.27 o
   5   5   4       18.87       11.67      3.73 o
   6   5   4      156.48      178.16     12.43 o
   7   5   4        4.16        8.04      7.38 o
  -8   6   4       37.70       31.20      4.68 o
  -7   6   4       36.21       31.40      4.81 o
  -6   6   4       50.66       52.57      4.49 o
  -5   6   4      312.64      351.60      9.48 o
  -4   6   4      238.01      256.06      6.83 o
  -3   6   4       98.27      100.59      4.07 o
  -2   6   4       63.98       64.83      4.17 o
  -1   6   4      702.86      704.68     13.60 o
   0   6   4      947.88      964.32     19.69 o
   1   6   4      470.71      467.90     11.47 o
   2   6   4      690.19      702.87     27.19 o
   3   6   4      252.81      262.79     12.90 o
   4   6   4       34.28       37.61      4.99 o
   5   6   4       86.29       88.37      8.03 o
   6   6   4       57.63       63.24      7.85 o
   7   6   4       91.22       69.59     15.05 o
  -8   7   4       15.64       13.65      3.54 o
  -7   7   4      119.62      111.72      6.92 o
  -6   7   4        1.04        3.31      1.77 o
  -5   7   4      357.07      375.09      9.94 o
  -4   7   4      326.05      328.07     11.87 o
  -3   7   4      105.49      109.70      7.04 o
  -2   7   4       84.14       96.27      6.23 o
  -1   7   4       95.52       82.90      2.49 o
   0   7   4       87.91       84.24      2.71 o
   1   7   4      256.04      254.24      7.05 o
   2   7   4      303.21      315.97     14.21 o
   3   7   4      151.75      155.30      9.08 o
   4   7   4      139.28      138.39     15.93 o
   5   7   4       19.38       16.55      4.21 o
   6   7   4       11.21        9.25      4.21 o
  -8   8   4        7.28        5.29      2.79 o
  -7   8   4       65.61       66.30      6.41 o
  -6   8   4       32.72       28.72      3.15 o
  -5   8   4       20.34       17.39      1.52 o
  -4   8   4       51.26       50.61      5.83 o
  -3   8   4      167.76      160.67      9.22 o
  -2   8   4      141.56      134.66      8.99 o
  -1   8   4       33.14       30.28      3.08 o
   0   8   4      798.11      776.47     16.05 o
   1   8   4       58.59       55.72      2.59 o
   2   8   4       59.86       57.16      5.13 o
   3   8   4      241.23      238.73     17.22 o
   4   8   4       33.78       34.75      6.75 o
   5   8   4      165.39      190.36     12.21 o
   6   8   4        1.94        1.24      6.64 o
  -8   9   4       14.58       13.88      4.79 o
  -7   9   4       26.12       25.33      5.62 o
  -6   9   4      116.80      133.56     20.47 o
  -5   9   4      111.25      117.74     11.78 o
  -4   9   4       34.32       38.57      3.03 o
  -3   9   4      252.73      246.20     12.57 o
  -2   9   4       28.25       26.74      5.10 o
  -1   9   4       21.78       21.81      2.22 o
   0   9   4      427.60      449.44     10.80 o
   1   9   4      111.52      113.42      3.85 o
   2   9   4      632.55      646.37     20.15 o
   3   9   4      328.13      338.72     15.95 o
   4   9   4       29.25       25.44      5.41 o
   5   9   4       20.57       17.40      4.46 o
   6   9   4      108.52      103.38     16.82 o
  -7  10   4        0.30        2.09      2.01 o
  -6  10   4      199.85      212.42     14.39 o
  -5  10   4      280.37      292.56     41.41 o
  -4  10   4       77.24       82.66      7.63 o
  -3  10   4      422.67      409.04     18.48 o
  -2  10   4       16.48       22.26     10.73 o
  -1  10   4       79.47       82.44      3.44 o
   0  10   4      287.10      270.97      7.21 o
   1  10   4       95.29       82.60      3.83 o
   2  10   4      289.10      283.38     10.48 o
   3  10   4      179.80      157.70      9.54 o
   4  10   4       42.85       42.20      5.67 o
   5  10   4       18.39       13.83      4.18 o
   6  10   4       78.93      110.27     17.93 o
  -7  11   4       66.24       74.99     10.21 o
  -6  11   4       19.80       24.79      5.88 o
  -5  11   4       65.40       65.92      7.87 o
  -4  11   4       69.09       66.65      7.08 o
  -3  11   4      168.25      150.00      9.49 o
  -2  11   4      201.95      233.69     12.07 o
  -1  11   4      366.41      378.98     10.76 o
   0  11   4       63.28       56.34      2.49 o
   1  11   4      221.93      208.74      6.16 o
   2  11   4      164.96      173.85      7.59 o
   3  11   4      210.27      211.84     19.75 o
   4  11   4      186.17      222.73     12.91 o
   5  11   4       85.21      103.61     15.50 o
   6  11   4      213.88      262.50     27.23 o
  -7  12   4       12.13       21.15      6.52 o
  -6  12   4        6.67        3.29      3.90 o
  -5  12   4      134.59      139.38     11.28 o
  -4  12   4       96.49      104.84     15.70 o
  -3  12   4      252.96      236.30     12.95 o
  -2  12   4      104.12      117.10      8.30 o
  -1  12   4      269.87      274.69      8.85 o
   0  12   4      107.08      107.08      4.03 o
   1  12   4       73.63       76.12      3.39 o
   2  12   4      247.90      249.26      8.51 o
   3  12   4       29.14       25.81      4.51 o
   4  12   4      172.40      218.15     12.79 o
   5  12   4        8.16       10.15      6.90 o
   6  12   4        3.63       12.71      9.07 o
  -7  13   4       25.12       42.17     12.26 o
  -6  13   4       12.05        7.49      4.92 o
  -5  13   4       42.43       36.68      6.48 o
  -4  13   4      136.07      123.12      9.78 o
  -3  13   4      203.48      184.71     11.27 o
  -2  13   4       61.19       52.70     12.07 o
  -1  13   4       75.48       74.59      4.12 o
   0  13   4       42.05       40.05      2.18 o
   1  13   4      154.02      146.94      4.60 o
   2  13   4       43.28       37.87      2.85 o
   3  13   4       18.76       20.20      4.93 o
   4  13   4      179.32      190.35     12.02 o
   5  13   4       32.56       56.97     12.59 o
  -6  14   4       28.26       22.82      6.18 o
  -5  14   4       54.19       56.72     16.63 o
  -4  14   4       51.00       65.40      7.85 o
  -3  14   4       32.32       19.00      8.79 o
  -2  14   4       44.92       44.46      5.67 o
  -1  14   4      104.42      100.48      4.59 o
   0  14   4       84.05       89.35      3.35 o
   1  14   4       49.51       42.11      2.50 o
   2  14   4       71.49       56.23      3.50 o
   3  14   4       47.61       40.31      4.40 o
   4  14   4       38.35       26.83      7.83 o
   5  14   4        3.07        6.94      6.75 o
  -6  15   4       39.48       33.56     14.35 o
  -5  15   4       34.06       44.80      7.46 o
  -4  15   4       16.27       12.72      4.30 o
  -3  15   4      123.64      110.17      9.26 o
  -2  15   4        3.14        0.69      2.21 o
  -1  15   4       45.68       43.18      4.04 o
   0  15   4      116.30      104.39      4.20 o
   1  15   4      176.07      161.24      5.57 o
   2  15   4       32.35       28.42      2.89 o
   3  15   4        4.52        2.34      2.78 o
   4  15   4       52.27       38.41      9.56 o
   5  15   4        3.94        9.47      6.72 o
  -6  16   4       62.89       47.88      8.62 o
  -5  16   4       59.49       31.49      9.88 o
  -4  16   4       36.59       33.53      6.20 o
  -3  16   4      113.18      114.72      9.64 o
  -2  16   4        9.58        9.06      3.31 o
  -1  16   4      177.88      184.79     12.19 o
   0  16   4      268.55      284.29      8.43 o
   1  16   4       43.45       37.14      2.96 o
   2  16   4        2.82       -0.05      1.53 o
   3  16   4       33.52       26.09      7.13 o
   4  16   4        0.74        4.73      5.15 o
  -5  17   4       15.40       14.88      5.76 o
  -4  17   4        4.36        2.54      3.93 o
  -3  17   4      141.21      140.59     10.94 o
  -2  17   4      130.14      134.58     10.02 o
  -1  17   4       13.08       13.65      2.67 o
   0  17   4      224.94      229.07      7.13 o
   1  17   4       17.55       23.82      2.46 o
   2  17   4       55.66       42.45      3.52 o
   3  17   4       32.21       28.72      7.25 o
   4  17   4        9.94        5.66      5.35 o
  -5  18   4       57.48       65.69      9.47 o
  -4  18   4       13.37       12.46      4.97 o
  -3  18   4       43.16       53.92      7.53 o
  -2  18   4      128.52      122.58     21.17 o
  -1  18   4       32.67       30.45      3.63 o
   0  18   4       33.84       35.09      2.89 o
   1  18   4       61.28       61.86      7.08 o
   2  18   4       63.00       66.54      4.42 o
   3  18   4        7.20        7.27      4.23 o
   4  18   4        0.49        0.93      4.49 o
  -4  19   4       19.41       13.12      5.33 o
  -3  19   4       29.73       33.49      6.33 o
  -2  19   4       16.82       21.79      5.23 o
  -1  19   4        1.00        1.66      1.68 o
   0  19   4       64.66       72.60      4.13 o
   1  19   4       31.90       32.55      3.21 o
   2  19   4       37.52       31.80      5.63 o
   3  19   4       53.66       41.66      6.75 o
  -4  20   4      122.73      152.30     13.16 o
  -3  20   4       18.43       32.75      6.70 o
  -2  20   4       12.09       13.95      3.27 o
  -1  20   4       84.75       99.84      6.48 o
   0  20   4       15.03       13.44      2.12 o
   1  20   4       10.64        7.09      2.04 o
   2  20   4       18.43       22.73      3.61 o
  -3  21   4       41.17       34.63      9.39 o
  -2  21   4       70.50       80.18      8.59 o
  -1  21   4        9.23       10.66      2.97 o
   0  21   4        6.04        6.89      1.80 o
   1  21   4      103.72      139.17      9.24 o
   2  21   4      131.74      166.62     12.43 o
  -2  22   4        5.26        1.28      3.33 o
  -1  22   4       76.68       99.65      6.99 o
   0  22   4       78.17      101.48      9.62 o
  -8   0   5        1.03       -0.51      3.29 o
  -7   0   5       10.49        9.64      4.07 o
  -6   0   5       68.29       60.41     10.61 o
  -5   0   5      129.94      154.45      8.10 o
  -4   0   5     1429.99     1635.92     47.24 o
  -3   0   5        8.49        9.24      1.54 o
  -2   0   5      282.30      298.54      9.92 o
  -1   0   5      388.64      408.68     12.87 o
   0   0   5      125.20      124.27      5.10 o
   1   0   5       26.29       26.46      2.95 o
   2   0   5       85.45       85.98      4.80 o
   3   0   5       16.99       20.99      4.83 o
   4   0   5       27.38       31.51      6.62 o
   5   0   5       30.90       27.54      7.43 o
   6   0   5       78.65       72.62     12.15 o
  -8   1   5       96.29       69.56      6.78 o
  -7   1   5       95.57       84.99      6.93 o
  -6   1   5       61.87       56.77      4.08 o
  -5   1   5       48.91       49.69      2.73 o
  -4   1   5       24.83       27.64      1.92 o
  -3   1   5       26.68       28.35      1.70 o
  -2   1   5       69.78       64.05      2.33 o
  -1   1   5     1137.99     1134.08     23.07 o
   0   1   5      356.15      324.29      7.26 o
   1   1   5       87.90       97.87      3.99 o
   2   1   5       92.32       94.45      3.94 o
   3   1   5      141.00      113.00     17.36 o
   4   1   5       27.20       25.80      4.72 o
   5   1   5       57.08       55.01      6.70 o
   6   1   5       28.23       21.16      5.41 o
  -8   2   5       42.89       32.17      4.97 o
  -7   2   5       36.01       43.41      6.95 o
  -6   2   5      105.96      105.92      7.31 o
  -5   2   5       20.78       16.69      2.17 o
  -4   2   5      118.73      120.50      6.82 o
  -3   2   5      263.00      269.30      7.32 o
  -2   2   5      676.83      623.11     14.60 o
  -1   2   5      804.01      858.38     17.76 o
   0   2   5       87.60       92.13      2.75 o
   1   2   5      452.44      447.85     12.54 o
   2   2   5      196.87      191.36      9.54 o
   3   2   5      211.90      193.77     10.26 o
   4   2   5       75.33       57.75      9.45 o
   5   2   5       19.23       14.19      5.70 o
   6   2   5        9.68       11.48      4.56 o
  -8   3   5        6.88        6.51      3.01 o
  -7   3   5       15.33       22.37      4.99 o
  -6   3   5       63.46       64.44      6.56 o
  -5   3   5       29.95       25.40      2.30 o
  -4   3   5      120.91      127.14      4.00 o
  -3   3   5      120.12      141.79      4.02 o
  -2   3   5     1000.74      991.82     20.37 o
  -1   3   5      283.16      296.73      6.76 o
   0   3   5      797.23      774.23     15.96 o
   1   3   5       64.46       53.94      3.39 o
   2   3   5       21.08       14.79      2.74 o
   3   3   5       84.58       95.29     18.81 o
   4   3   5       18.34       16.67      3.63 o
   5   3   5      261.51      256.26     14.55 o
   6   3   5       22.96       15.91      9.95 o
  -8   4   5        5.02        4.50      2.82 o
  -7   4   5       71.66       67.16      9.95 o
  -6   4   5       32.73       33.97      5.42 o
  -5   4   5      149.65      151.85      4.78 o
  -4   4   5      419.04      408.78      9.55 o
  -3   4   5      478.49      459.50     10.23 o
  -2   4   5      107.51      116.54      3.28 o
  -1   4   5      247.12      220.12      5.85 o
   0   4   5      878.43      887.30     18.17 o
   1   4   5      199.66      210.14      5.90 o
   2   4   5      192.76      208.85     17.41 o
   3   4   5      105.22       98.48     11.83 o
   4   4   5       67.60       56.79      6.09 o
   5   4   5      117.59      112.94      9.34 o
   6   4   5       25.12       42.03     16.87 o
  -8   5   5       38.70       34.23      4.97 o
  -7   5   5       65.54       60.61      5.49 o
  -6   5   5      689.55      706.15     23.44 o
  -5   5   5      481.97      520.46     13.11 o
  -4   5   5      134.79      130.02      3.83 o
  -3   5   5       88.38       96.36      4.08 o
  -2   5   5      238.96      228.96      4.99 o
  -1   5   5       51.23       54.17      1.98 o
   0   5   5       56.26       56.55      2.35 o
   1   5   5        4.28        3.93      0.67 o
   2   5   5       45.93       36.18      4.41 o
   3   5   5      156.57      156.39     11.95 o
   4   5   5       72.65       66.82      8.95 o
   5   5   5      227.87      258.70     14.87 o
   6   5   5        4.53        4.22      4.40 o
  -8   6   5       10.31       14.03      3.61 o
  -7   6   5       67.88       76.25      5.79 o
  -6   6   5      203.74      218.69      9.53 o
  -5   6   5      887.89      953.95     22.31 o
  -4   6   5       70.41       67.27      4.15 o
  -3   6   5      825.15      858.66     22.63 o
  -2   6   5      148.46      134.21      4.86 o
  -1   6   5      274.51      266.23      7.96 o
   0   6   5      386.42      342.50      8.61 o
   1   6   5      420.27      412.47      9.95 o
   2   6   5       54.04       45.57      7.61 o
   3   6   5      331.51      362.21     16.86 o
   4   6   5       16.31       15.38      3.88 o
   5   6   5        7.52        8.16      3.55 o
   6   6   5       46.97       37.72      6.69 o
  -8   7   5       62.69       60.15      6.04 o
  -7   7   5       18.12       15.17      2.98 o
  -6   7   5      435.04      455.61     21.76 o
  -5   7   5      797.48      823.69     25.83 o
  -4   7   5      220.08      210.36      8.32 o
  -3   7   5      206.03      202.17     14.86 o
  -2   7   5       95.68       91.88      4.15 o
  -1   7   5      464.30      416.14     11.88 o
   0   7   5      130.47      120.04      3.75 o
   1   7   5      500.52      460.14     11.08 o
   2   7   5       13.27       13.65      3.59 o
   3   7   5       15.58       17.70      3.60 o
   4   7   5        2.96        5.00      2.85 o
   5   7   5       87.66       94.42     14.02 o
   6   7   5       22.47       17.78      5.33 o
  -8   8   5      188.04      184.15     10.73 o
  -7   8   5      185.28      196.04      9.48 o
  -6   8   5      164.56      212.81     10.90 o
  -5   8   5      144.40      154.27     10.80 o
  -4   8   5      195.19      199.58     13.09 o
  -3   8   5      101.07      101.47      7.51 o
  -2   8   5      270.78      259.96     19.23 o
  -1   8   5      321.13      323.79      9.12 o
   0   8   5      208.21      195.37      5.49 o
   1   8   5       31.03       30.72      2.03 o
   2   8   5       90.12       88.55      6.73 o
   3   8   5      110.48      122.93     11.80 o
   4   8   5       92.27       85.85      7.79 o
   5   8   5       16.96       10.36      3.76 o
   6   8   5       12.12        8.29      8.20 o
  -7   9   5        3.74        2.68      4.29 o
  -6   9   5      172.36      180.06     13.06 o
  -5   9   5       19.22       24.09      4.87 o
  -4   9   5      535.79      510.67     22.67 o
  -3   9   5      318.83      321.66     25.89 o
  -2   9   5      108.92       93.63      6.94 o
  -1   9   5      187.36      175.68      5.44 o
   0   9   5       71.09       73.69      2.95 o
   1   9   5      759.89      729.98     16.90 o
   2   9   5      255.16      249.89     12.63 o
   3   9   5      289.91      311.26     20.33 o
   4   9   5       58.84       63.92      6.97 o
   5   9   5        0.29        1.74      3.19 o
   6   9   5       49.33       60.83     14.84 o
  -7  10   5        0.60       -0.16      4.05 o
  -6  10   5       51.74       49.32     10.20 o
  -5  10   5      214.16      248.40     14.53 o
  -4  10   5      885.02      883.97     35.63 o
  -3  10   5       58.14       57.69      6.89 o
  -2  10   5      167.82      172.35     19.01 o
  -1  10   5      130.72      115.70      7.58 o
   0  10   5      122.31      113.45      3.95 o
   1  10   5      213.72      202.24      6.03 o
   2  10   5       33.05       30.27      4.85 o
   3  10   5      128.75      138.35      9.37 o
   4  10   5       21.95       15.41      4.20 o
   5  10   5        3.11        3.75      3.62 o
   6  10   5       43.63       49.61     13.48 o
  -7  11   5      199.85      200.13     15.35 o
  -6  11   5       30.17       43.68      7.57 o
  -5  11   5      149.64      164.29     11.95 o
  -4  11   5      228.43      231.61     13.42 o
  -3  11   5       41.31       33.94      5.24 o
  -2  11   5       41.42       33.97      5.39 o
  -1  11   5       13.31       10.31      1.76 o
   0  11   5        6.18        5.92      1.14 o
   1  11   5       66.80       66.24      3.24 o
   2  11   5        2.75        3.10      1.58 o
   3  11   5       81.53       74.34      7.05 o
   4  11   5       28.51       27.14      8.34 o
   5  11   5       28.79       49.06     12.16 o
  -7  12   5       82.48       81.08     10.89 o
  -6  12   5       30.84       39.10      7.74 o
  -5  12   5       12.50       10.08      3.94 o
  -4  12   5       29.99       40.66      6.05 o
  -3  12   5      373.22      421.35     19.83 o
  -2  12   5      119.09      129.20     10.95 o
  -1  12   5       89.78       88.22      4.71 o
   0  12   5        9.66       11.61      1.46 o
   1  12   5      106.04       88.53      3.78 o
   2  12   5       67.40       69.29      3.87 o
   3  12   5       54.89       63.40      6.67 o
   4  12   5        6.57        4.78      3.41 o
   5  12   5       56.86       62.86     13.72 o
  -7  13   5        0.17        0.16      4.46 o
  -6  13   5       17.05       19.00      5.71 o
  -5  13   5       65.74       71.14     21.98 o
  -4  13   5       21.52       12.98      3.95 o
  -3  13   5        4.90       -0.11      2.14 o
  -2  13   5       20.88       13.50      3.47 o
  -1  13   5       70.92       80.94      3.92 o
   0  13   5       60.89       60.61      3.37 o
   1  13   5       22.58       22.03      2.29 o
   2  13   5      299.34      294.43      9.44 o
   3  13   5       12.86        7.84      3.29 o
   4  13   5       28.12       28.73      5.72 o
   5  13   5       25.09       19.90      9.37 o
  -6  14   5       16.06       20.06      5.97 o
  -5  14   5       23.48       19.52      5.22 o
  -4  14   5       31.70       33.80      6.26 o
  -3  14   5        5.65        3.11      2.81 o
  -2  14   5      101.41      102.58      8.35 o
  -1  14   5      312.49      295.90     12.92 o
   0  14   5       49.10       44.20      2.81 o
   1  14   5        1.55        1.97      1.23 o
   2  14   5       71.82       80.64      8.05 o
   3  14   5       42.23       37.89      5.60 o
   4  14   5        4.74        7.51      5.80 o
   5  14   5       19.43        9.93      7.06 o
  -6  15   5       23.69       20.80      6.52 o
  -5  15   5       19.28       25.95     12.35 o
  -4  15   5      152.27      149.29     15.99 o
  -3  15   5       57.68       56.76      7.11 o
  -2  15   5      108.57      111.61      8.97 o
  -1  15   5      206.87      186.41      7.15 o
   0  15   5        8.50        8.99      1.79 o
   1  15   5       35.73       34.53      2.74 o
   2  15   5       60.99       57.84      3.96 o
   3  15   5       17.54       14.62      4.23 o
   4  15   5       22.70       12.56      6.46 o
  -6  16   5       27.96       33.54      7.74 o
  -5  16   5       60.12       51.42     16.02 o
  -4  16   5       16.08       19.37      5.27 o
  -3  16   5       83.95       73.60     11.02 o
  -2  16   5      127.18      123.03      9.60 o
  -1  16   5       19.90       13.22      2.28 o
   0  16   5       41.18       35.87      2.64 o
   1  16   5       24.79       24.95      2.50 o
   2  16   5        7.04        8.32      1.98 o
   3  16   5        4.75        3.26      4.34 o
   4  16   5       10.04        4.68      5.79 o
  -5  17   5       53.68       61.60     22.48 o
  -4  17   5       22.90       31.20      7.97 o
  -3  17   5       15.23       11.91      6.57 o
  -2  17   5       62.70       71.80      7.73 o
  -1  17   5       23.35       23.07      3.22 o
   0  17   5        2.12        2.05      1.31 o
   1  17   5      110.74      100.51      5.24 o
   2  17   5       26.52       33.25      3.79 o
   3  17   5        1.82       -1.64      3.74 o
  -5  18   5       19.16       30.63      9.50 o
  -4  18   5       24.51       30.71      6.76 o
  -3  18   5       11.29       11.66      5.88 o
  -2  18   5       37.80       34.96      9.72 o
  -1  18   5        6.93        5.11      2.03 o
   0  18   5        7.72        6.89      1.63 o
   1  18   5       29.82       26.76      5.71 o
   2  18   5       43.45       46.89      4.51 o
   3  18   5       39.66       57.04     10.22 o
  -4  19   5       80.86       89.04     10.55 o
  -3  19   5       60.89       78.90      9.29 o
  -2  19   5       37.94       34.63      6.11 o
  -1  19   5       60.05       60.73      5.82 o
   0  19   5       14.48       15.24      2.10 o
   1  19   5       35.95       31.92      3.22 o
   2  19   5       24.23       29.82      5.74 o
  -3  20   5       35.28       48.47      7.79 o
  -2  20   5       32.34       39.57      5.36 o
  -1  20   5       15.41       10.66      2.75 o
   0  20   5        0.96        1.14      2.05 o
   1  20   5       12.13       16.02      2.70 o
   2  20   5        8.80        9.68      3.49 o
  -2  21   5       32.24       40.24      6.24 o
  -1  21   5        1.46        3.62      2.33 o
   0  21   5        6.45        5.59      2.69 o
   1  21   5        8.27       14.21      3.69 o
  -8   0   6       31.91       22.98      6.28 o
  -7   0   6       15.51       12.47      4.37 o
  -6   0   6        0.04        2.19      2.19 o
  -5   0   6       25.61       29.06      3.98 o
  -4   0   6       27.74       27.11      2.77 o
  -3   0   6        1.63        1.22      1.04 o
  -2   0   6        4.80        4.18      1.16 o
  -1   0   6      187.66      175.07      6.75 o
   0   0   6      430.16      463.17     18.21 o
   1   0   6       87.30       83.43      5.55 o
   2   0   6      218.05      225.82     15.78 o
   3   0   6        7.04        7.69      3.74 o
   4   0   6        9.14        4.56      4.07 o
   5   0   6       19.24       12.90      5.88 o
   6   0   6       32.63       36.49      9.82 o
  -8   1   6       21.71       21.42      4.21 o
  -7   1   6       32.76       28.83      4.49 o
  -6   1   6       83.56       76.03      5.26 o
  -5   1   6      117.96      112.26      5.49 o
  -4   1   6      130.33      132.37      4.27 o
  -3   1   6       81.86       75.77      3.27 o
  -2   1   6       94.12       94.10      3.29 o
  -1   1   6      225.35      218.43      5.63 o
   0   1   6       31.20       26.98      1.38 o
   1   1   6      932.17      871.28     22.87 o
   2   1   6      168.07      181.35      9.55 o
   3   1   6       18.84       17.48      3.47 o
   4   1   6       88.92       77.01      7.20 o
   5   1   6       32.38       28.01      7.02 o
   6   1   6       70.31       62.63      8.69 o
  -8   2   6        7.18        0.89      2.42 o
  -7   2   6       29.24       26.06      4.17 o
  -6   2   6       47.52       40.11      3.96 o
  -5   2   6      203.23      195.97      9.31 o
  -4   2   6        0.45        1.12      0.81 o
  -3   2   6      145.89      151.71      4.86 o
  -2   2   6      327.62      304.43      7.31 o
  -1   2   6      247.68      239.54      6.06 o
   0   2   6      150.07      146.48      4.73 o
   1   2   6       74.63       75.64      4.35 o
   2   2   6      115.16      113.04      8.69 o
   3   2   6       51.85       45.59      8.05 o
   4   2   6       14.04        8.83      8.00 o
   5   2   6        2.61        4.89      3.40 o
   6   2   6       46.06       40.34      7.28 o
  -8   3   6        9.13        6.85      3.08 o
  -7   3   6       53.44       50.47      5.91 o
  -6   3   6        7.63        5.94      2.10 o
  -5   3   6      133.95      132.35      5.56 o
  -4   3   6      241.34      259.24      6.75 o
  -3   3   6      261.47      251.68      6.37 o
  -2   3   6      340.52      354.03      9.12 o
  -1   3   6       53.80       45.57      1.91 o
   0   3   6      106.45      100.83      3.15 o
   1   3   6        8.72        8.20      1.64 o
   2   3   6      263.13      269.07     12.88 o
   3   3   6      567.08      550.47     23.30 o
   4   3   6      165.28      160.15     10.48 o
   5   3   6       14.32       13.16      4.26 o
   6   3   6       46.05       47.84      9.78 o
  -8   4   6       50.03       38.55      5.22 o
  -7   4   6       60.76       55.81      8.71 o
  -6   4   6        1.24        3.07      1.92 o
  -5   4   6      190.70      181.61      6.75 o
  -4   4   6      118.00      112.03      3.66 o
  -3   4   6      556.85      550.28     12.16 o
  -2   4   6       45.49       49.47      2.08 o
  -1   4   6       24.41       23.71      2.04 o
   0   4   6     1118.88     1158.44     25.63 o
   1   4   6        3.05        3.46      1.30 o
   2   4   6      142.49      160.29      7.40 o
   3   4   6       64.85       56.50      5.79 o
   4   4   6       87.81       79.61     13.71 o
   5   4   6       37.07       23.54      5.18 o
   6   4   6       43.57       48.49      8.04 o
  -8   5   6       19.95       13.92      3.41 o
  -7   5   6       16.58       13.23      3.22 o
  -6   5   6       31.51       22.88      3.61 o
  -5   5   6       77.21       72.58      4.57 o
  -4   5   6      135.15      125.74      4.19 o
  -3   5   6       37.33       32.21      3.49 o
  -2   5   6      166.37      161.51      4.37 o
  -1   5   6      234.00      239.54      7.94 o
   0   5   6      272.47      254.12      8.98 o
   1   5   6      767.67      782.83     18.26 o
   2   5   6      248.07      263.02     12.88 o
   3   5   6      122.79      107.53      7.98 o
   4   5   6       30.70       38.98      5.60 o
   5   5   6      117.66      126.33     10.44 o
   6   5   6      158.16      175.34     15.98 o
  -8   6   6       53.58       57.10      5.80 o
  -7   6   6       10.04        6.29      2.42 o
  -6   6   6       92.27       86.72      6.70 o
  -5   6   6      212.38      242.63      7.53 o
  -4   6   6      808.93      847.63     26.24 o
  -3   6   6      157.42      160.13      7.93 o
  -2   6   6      520.26      489.61     13.11 o
  -1   6   6      382.59      364.79      8.97 o
   0   6   6      688.78      669.38     15.67 o
   1   6   6       21.84       17.92      2.28 o
   2   6   6      714.80      694.96     20.85 o
   3   6   6      107.06       94.63      7.65 o
   4   6   6       44.86       45.38      6.12 o
   5   6   6       59.56       66.95      8.01 o
   6   6   6       76.18       87.48     10.17 o
  -8   7   6       84.97       69.12     12.24 o
  -7   7   6      223.51      223.92     10.04 o
  -6   7   6      436.98      448.68     36.12 o
  -5   7   6       18.85       19.27      4.25 o
  -4   7   6      156.17      140.71      6.53 o
  -3   7   6      192.93      179.96     10.25 o
  -2   7   6       29.15       28.55      3.99 o
  -1   7   6        7.37        8.42      1.16 o
   0   7   6        7.21        5.67      1.07 o
   1   7   6      111.70      114.39      3.52 o
   2   7   6       42.13       36.12      4.36 o
   3   7   6      381.70      430.92     19.87 o
   4   7   6       38.82       35.26      7.06 o
   5   7   6       22.02       16.70      4.73 o
  -7   8   6       91.61       86.63      9.75 o
  -6   8   6     1247.83     1502.59     57.97 o
  -5   8   6       57.74       52.83      6.60 o
  -4   8   6      672.88      687.66     28.73 o
  -3   8   6      911.44      951.43     37.03 o
  -2   8   6      115.92       97.20      7.09 o
  -1   8   6      133.64      135.89      4.77 o
   0   8   6       77.62       70.67      3.55 o
   1   8   6      248.09      253.73      6.99 o
   2   8   6      614.77      615.31     19.07 o
   3   8   6       36.03       31.91      5.00 o
   4   8   6       19.22       11.61      4.50 o
   5   8   6        3.07        3.16      3.63 o
  -7   9   6       74.50       74.09     11.05 o
  -6   9   6        3.94        6.98      3.60 o
  -5   9   6       17.20       11.13      3.75 o
  -4   9   6        3.28        5.84      3.09 o
  -3   9   6       71.20       69.04      6.71 o
  -2   9   6       11.46        6.61      2.39 o
  -1   9   6      147.03      139.43      4.83 o
   0   9   6      315.12      311.03      9.57 o
   1   9   6      467.81      467.08     13.31 o
   2   9   6      241.44      248.52      9.21 o
   3   9   6       96.74       92.54      8.01 o
   4   9   6       24.08       13.78      4.20 o
   5   9   6        7.94       10.02      4.63 o
  -7  10   6        5.34       -0.76      4.32 o
  -6  10   6      305.94      333.80     18.73 o
  -5  10   6       64.00       88.82     13.20 o
  -4  10   6      193.91      202.30     18.14 o
  -3  10   6      327.38      350.64     37.40 o
  -2  10   6      214.72      204.54     13.24 o
  -1  10   6       97.90       94.70      3.61 o
   0  10   6      237.60      226.65      6.65 o
   1  10   6        4.22        3.49      1.11 o
   2  10   6      465.81      464.90     15.33 o
   3  10   6      100.53      107.34      8.67 o
   4  10   6       16.49       19.18      4.83 o
   5  10   6       53.81       72.57     17.33 o
  -7  11   6       66.69       85.83     13.10 o
  -6  11   6       19.76       16.68      5.37 o
  -5  11   6       72.19       66.76     13.86 o
  -4  11   6      249.80      257.46     14.72 o
  -3  11   6       50.70       59.38      6.66 o
  -2  11   6      214.44      228.27     12.48 o
  -1  11   6       88.69       92.17      7.37 o
   0  11   6       12.74       13.29      1.55 o
   1  11   6       78.08       78.92      3.56 o
   2  11   6        6.53        3.19      1.55 o
   3  11   6       65.20       59.62      6.73 o
   4  11   6        5.68        8.88      4.47 o
   5  11   6      109.87      131.79     18.60 o
  -7  12   6       76.13       74.74     10.47 o
  -6  12   6        8.82        6.32      4.59 o
  -5  12   6      114.35      113.05     12.91 o
  -4  12   6      131.24      123.52     14.16 o
  -3  12   6       33.45       32.95      5.39 o
  -2  12   6      296.47      318.56     15.96 o
  -1  12   6       28.47       15.50      3.54 o
   0  12   6       41.85       39.31      2.78 o
   1  12   6       35.35       35.97      2.58 o
   2  12   6       25.95       25.85      4.06 o
   3  12   6        4.93        0.69      2.63 o
   4  12   6       19.07       11.83      7.13 o
   5  12   6       54.22       57.75     13.08 o
  -6  13   6       42.00       45.15      8.20 o
  -5  13   6       17.15       11.85      4.96 o
  -4  13   6       42.70       41.04      6.68 o
  -3  13   6      101.53      106.54     18.33 o
  -2  13   6       14.73        1.17      5.20 o
  -1  13   6       43.29       49.31      5.93 o
   0  13   6      115.57      103.02      4.13 o
   1  13   6       14.14       13.26      1.78 o
   2  13   6        8.19        7.10      2.34 o
   3  13   6      100.65      100.40      8.82 o
   4  13   6        2.68        6.93      6.03 o
  -6  14   6       19.90       18.20      6.29 o
  -5  14   6        8.43       12.02      5.08 o
  -4  14   6       29.16       25.17      9.95 o
  -3  14   6       73.10       62.04      7.38 o
  -2  14   6      221.90      198.69     12.02 o
  -1  14   6       50.85       56.20      6.45 o
   0  14   6       54.32       66.35      4.33 o
   1  14   6       14.79       15.59      2.18 o
   2  14   6      107.63      107.84      6.61 o
   3  14   6        4.14        1.67      3.01 o
   4  14   6       38.23       58.69     11.67 o
  -6  15   6        5.79        8.09      5.59 o
  -5  15   6        9.00        6.76      4.39 o
  -4  15   6       44.28       63.29      8.40 o
  -3  15   6       22.64       16.34      4.68 o
  -2  15   6        6.53        6.03      3.13 o
  -1  15   6        0.18        0.35      1.67 o
   0  15   6       80.16       78.14      3.77 o
   1  15   6       20.45       16.55      2.17 o
   2  15   6       32.02       29.13      3.92 o
   3  15   6       18.38       26.90      7.19 o
   4  15   6       32.46       47.05     10.55 o
  -5  16   6       19.50       13.78      5.56 o
  -4  16   6       12.74       10.87      4.97 o
  -3  16   6        3.15       -0.76      3.11 o
  -2  16   6        5.69        7.42      3.67 o
  -1  16   6       85.55       80.92      8.79 o
   0  16   6       29.92       30.55      2.50 o
   1  16   6        1.51        2.90      1.58 o
   2  16   6       55.08       58.42      5.26 o
   3  16   6       33.97       32.60      8.05 o
  -5  17   6       14.58       12.27      5.71 o
  -4  17   6       41.16       35.76      6.88 o
  -3  17   6      104.85      113.67     10.46 o
  -2  17   6       62.37       51.14      6.82 o
  -1  17   6       35.61       30.92      4.09 o
   0  17   6       54.45       62.29      3.49 o
   1  17   6      129.19      156.05      7.12 o
   2  17   6       37.95       38.73      5.41 o
   3  17   6        1.71        1.71      4.18 o
  -4  18   6       96.30      119.06     11.74 o
  -3  18   6       61.64       90.12      9.80 o
  -2  18   6       57.46       74.06     11.96 o
  -1  18   6        5.82        5.56      2.81 o
   0  18   6        0.30        2.16      1.41 o
   1  18   6       10.81       10.55      2.84 o
   2  18   6       86.95       90.88      8.38 o
  -4  19   6       62.87       86.17     12.14 o
  -3  19   6       15.44       16.97      5.58 o
  -2  19   6       36.78       37.57      6.12 o
  -1  19   6       55.96       57.41      5.96 o
   0  19   6        7.30        7.86      2.68 o
   1  19   6      107.92      126.51      7.19 o
  -3  20   6        2.09       -2.89      4.26 o
  -2  20   6       61.00       82.60      7.13 o
  -1  20   6        0.36       -2.21      3.10 o
   0  20   6       17.64       17.74      7.43 o
   1  20   6        5.26        6.15      5.36 o
  -8   0   7       71.96       68.50      9.80 o
  -7   0   7        0.14        2.33      3.34 o
  -6   0   7       79.76       87.65      9.60 o
  -5   0   7      908.31      935.42     35.58 o
  -4   0   7       15.02       17.12      2.41 o
  -3   0   7       52.22       51.07      3.56 o
  -2   0   7        9.94        6.38      2.52 o
  -1   0   7        7.96        7.41      1.62 o
   0   0   7      184.14      176.96      8.89 o
   1   0   7        0.28        1.42      2.34 o
   2   0   7        2.94        2.34      2.69 o
   3   0   7       31.08       29.92      6.67 o
   4   0   7        6.34        0.65      3.58 o
   5   0   7       31.84       23.37      8.13 o
  -8   1   7       34.91       34.94      5.36 o
  -7   1   7       18.50       16.11      3.73 o
  -6   1   7      144.31      143.87      8.77 o
  -5   1   7       10.55        9.01      1.90 o
  -4   1   7      143.57      146.54      5.66 o
  -3   1   7       10.53       12.00      1.35 o
  -2   1   7        6.89        5.74      0.99 o
  -1   1   7      232.00      247.24      6.49 o
   0   1   7       67.41       65.38      3.45 o
   1   1   7      270.67      262.50     10.03 o
   2   1   7       90.98       93.07     10.72 o
   3   1   7       87.95       76.44     10.03 o
   4   1   7       24.27       22.03      4.67 o
   5   1   7       60.26       50.93     19.13 o
  -8   2   7       28.19       24.47      4.64 o
  -7   2   7       49.88       50.74      5.59 o
  -6   2   7      205.42      219.77     16.37 o
  -5   2   7       36.28       35.15      3.03 o
  -4   2   7      193.52      204.34      8.20 o
  -3   2   7      288.68      280.89      7.89 o
  -2   2   7      292.44      283.76      7.12 o
  -1   2   7       62.14       54.44      2.07 o
   0   2   7      214.36      203.08      5.32 o
   1   2   7       99.70       95.07      5.16 o
   2   2   7       62.33       54.46      5.30 o
   3   2   7      138.58      112.64     10.29 o
   4   2   7       44.96       48.49      6.30 o
   5   2   7        4.34        1.72      3.48 o
  -8   3   7        5.47        2.92      2.79 o
  -7   3   7       22.85       19.10      7.14 o
  -6   3   7       68.43       77.48      5.38 o
  -5   3   7       16.33       14.09      2.38 o
  -4   3   7      122.53      116.09      4.24 o
  -3   3   7       42.99       36.70      2.05 o
  -2   3   7      101.21       98.43      3.76 o
  -1   3   7      423.41      422.78     10.85 o
   0   3   7       19.87       19.39      1.55 o
   1   3   7       64.31       60.51      4.13 o
   2   3   7       71.92       56.47      5.53 o
   3   3   7       40.06       39.39      5.19 o
   4   3   7       22.27       24.17      4.91 o
   5   3   7       10.49       13.43      4.61 o
  -8   4   7       25.73       18.00      3.97 o
  -7   4   7       98.54       80.18      6.59 o
  -6   4   7       25.36       21.02      3.10 o
  -5   4   7      103.70      104.20      5.69 o
  -4   4   7      469.42      469.91     11.84 o
  -3   4   7      365.07      384.06      9.09 o
  -2   4   7       16.42       15.33      1.58 o
  -1   4   7      421.13      419.61     10.24 o
   0   4   7      324.16      306.23      8.13 o
   1   4   7       16.92       18.77      2.55 o
   2   4   7       38.10       40.03      6.18 o
   3   4   7       93.58       95.68      7.83 o
   4   4   7      191.99      198.66     12.51 o
   5   4   7        6.45        3.27      3.97 o
  -8   5   7       40.68       44.74      5.29 o
  -7   5   7       81.61       83.23      6.50 o
  -6   5   7       18.03       15.94      2.78 o
  -5   5   7       35.41       31.02      3.31 o
  -4   5   7      116.23      118.03      4.29 o
  -3   5   7       76.24       74.73      2.85 o
  -2   5   7      170.61      180.99      6.08 o
  -1   5   7      214.73      222.40      8.62 o
   0   5   7      362.68      360.85      9.35 o
   1   5   7      360.51      373.77     13.34 o
   2   5   7      125.25      111.71      8.33 o
   3   5   7        2.89        2.73      2.50 o
   4   5   7       16.25       13.48      4.12 o
   5   5   7       76.88       61.07      8.28 o
  -7   6   7        8.32        5.87      2.91 o
  -6   6   7       55.42       57.63      3.94 o
  -5   6   7      191.98      174.18     11.00 o
  -4   6   7      282.85      300.73     15.06 o
  -3   6   7       45.45       34.99      2.99 o
  -2   6   7      123.26      118.14      4.41 o
  -1   6   7       19.26       19.68      1.98 o
   0   6   7       37.09       28.99      2.04 o
   1   6   7      105.04       90.26      4.78 o
   2   6   7       97.34       91.87     11.90 o
   3   6   7       86.97       93.79      8.04 o
   4   6   7       86.08       83.30     10.48 o
   5   6   7       12.67       14.06      5.18 o
  -7   7   7       17.93       19.79      7.48 o
  -6   7   7      263.72      275.09     15.76 o
  -5   7   7      189.01      199.91     18.01 o
  -4   7   7      197.90      223.83     12.66 o
  -3   7   7      151.87      191.64     10.82 o
  -2   7   7       34.06       33.28      2.76 o
  -1   7   7       30.74       34.73      2.39 o
   0   7   7       20.93       22.39      2.30 o
   1   7   7       21.50       22.86      2.42 o
   2   7   7      178.55      197.13     11.76 o
   3   7   7        8.30       11.16      3.46 o
   4   7   7       36.22       27.61      5.61 o
   5   7   7       96.01       91.46      9.74 o
  -7   8   7      158.64      146.65     16.82 o
  -6   8   7       86.60       90.49      9.16 o
  -5   8   7       61.45       64.02      7.39 o
  -4   8   7       95.20       82.37      7.66 o
  -3   8   7      287.91      282.86     14.38 o
  -2   8   7      199.17      205.93     16.77 o
  -1   8   7      150.70      141.81      5.24 o
   0   8   7      551.89      569.08     17.46 o
   1   8   7       89.43       92.67      5.34 o
   2   8   7      166.11      181.27     10.77 o
   3   8   7      143.07      149.24     10.48 o
   4   8   7       50.73       46.02      6.88 o
   5   8   7        3.60        0.98      4.18 o
  -7   9   7       28.45       29.44      8.97 o
  -6   9   7       13.22       10.00      4.56 o
  -5   9   7      273.73      301.97     16.65 o
  -4   9   7      117.01      112.32      9.09 o
  -3   9   7      229.23      247.01     13.39 o
  -2   9   7       35.83       32.88      4.73 o
  -1   9   7      308.68      306.26      9.32 o
   0   9   7      225.97      232.21      7.89 o
   1   9   7       72.27       76.41      5.50 o
   2   9   7      120.15      116.37      8.78 o
   3   9   7       61.70       55.92      6.68 o
   4   9   7       28.56       28.01      5.83 o
   5   9   7       16.80       19.21      5.81 o
  -7  10   7       41.70       34.96      7.63 o
  -6  10   7      156.33      163.52     12.89 o
  -5  10   7      180.39      187.30     12.95 o
  -4  10   7       75.67       73.07     11.35 o
  -3  10   7      168.47      161.40     10.39 o
  -2  10   7      182.00      193.17     11.33 o
  -1  10   7      106.40      102.38      4.14 o
   0  10   7      256.79      281.91      9.19 o
   1  10   7       23.87       24.59      2.79 o
   2  10   7       63.43       71.15      7.01 o
   3  10   7       29.64       35.68      5.70 o
   4  10   7       40.25       41.82      6.73 o
  -7  11   7       30.97       30.80     11.92 o
  -6  11   7       85.01      102.00     10.69 o
  -5  11   7       31.69       23.51      5.55 o
  -4  11   7       89.06       98.66      9.11 o
  -3  11   7        4.42        4.50      3.29 o
  -2  11   7       31.52       26.41      4.93 o
  -1  11   7        9.75        8.07      1.46 o
   0  11   7      318.10      310.07     10.04 o
   1  11   7      669.15      698.20     23.77 o
   2  11   7      200.99      222.94     12.82 o
   3  11   7       16.58       21.01      4.97 o
   4  11   7       48.21       67.51      8.23 o
  -6  12   7      100.50      139.39     13.65 o
  -5  12   7        4.24        4.04      3.85 o
  -4  12   7       14.32        9.00      3.87 o
  -3  12   7       32.92       29.30      5.41 o
  -2  12   7        8.72        7.40      3.29 o
  -1  12   7      103.60      102.24     10.71 o
   0  12   7       42.02       46.64      3.61 o
   1  12   7       90.45       83.42      4.86 o
   2  12   7       30.86       27.93      5.09 o
   3  12   7       76.24       76.34     15.91 o
   4  12   7      133.77      165.31     16.13 o
  -6  13   7       28.13       15.77      6.04 o
  -5  13   7       55.93       59.18      8.43 o
  -4  13   7      211.30      232.63     14.51 o
  -3  13   7       21.72       22.67     12.59 o
  -2  13   7      151.64      163.40     11.17 o
  -1  13   7      101.61      107.08      6.56 o
   0  13   7       19.95       13.92      2.18 o
   1  13   7        4.38        4.33      1.90 o
   2  13   7      109.79      116.57      9.22 o
   3  13   7      117.51      138.58     10.65 o
   4  13   7       32.16       38.73     10.03 o
  -6  14   7       36.40       46.32      9.45 o
  -5  14   7        2.30        3.88      4.41 o
  -4  14   7      111.37      130.89     11.29 o
  -3  14   7       11.55       11.00      4.05 o
  -2  14   7       34.49       25.82      6.25 o
  -1  14   7        2.18        0.91      2.08 o
   0  14   7      113.48      125.31      5.74 o
   1  14   7       28.95       28.88      3.27 o
   2  14   7       30.19       25.93      4.97 o
   3  14   7       41.48       58.24      7.49 o
  -5  15   7        9.14        9.16      5.02 o
  -4  15   7        8.59        6.41      4.38 o
  -3  15   7       59.18       75.60      8.67 o
  -2  15   7       10.31       10.42      4.06 o
  -1  15   7       13.90       10.49      2.90 o
   0  15   7       21.87       14.91      2.29 o
   1  15   7       70.87       64.09      4.60 o
   2  15   7        5.53        6.47      5.80 o
   3  15   7       25.02       24.35      7.23 o
  -5  16   7       51.89       65.02      9.56 o
  -4  16   7       21.23       24.67      6.18 o
  -3  16   7       87.85       97.35      9.73 o
  -2  16   7       10.37       10.89      4.14 o
  -1  16   7       66.89       80.31      6.33 o
   0  16   7        5.38        3.83      1.77 o
   1  16   7       28.74       26.48      3.36 o
   2  16   7       34.80       38.95      4.82 o
  -4  17   7       11.08       13.26      5.32 o
  -3  17   7       20.11       26.35      6.06 o
  -2  17   7       26.65       23.45      5.40 o
  -1  17   7        4.13        2.81      2.46 o
   0  17   7       13.13       10.65      3.39 o
   1  17   7        4.18        4.01      2.27 o
   2  17   7       82.31       88.43     11.03 o
  -4  18   7       10.95        9.53      5.31 o
  -3  18   7       16.83       20.71      9.30 o
  -2  18   7       30.97       30.53      4.72 o
  -1  18   7       22.41       16.20      3.69 o
   0  18   7       10.49       13.32      3.69 o
   1  18   7        5.18        5.24      2.53 o
  -3  19   7       28.80       33.25      7.01 o
  -2  19   7       10.74        8.42      3.65 o
  -1  19   7        0.18        0.58      2.73 o
   0  19   7       41.42       50.48      6.65 o
  -7   0   8        1.64       -0.94      3.06 o
  -6   0   8       15.84       10.12      4.20 o
  -5   0   8      190.37      188.42     14.30 o
  -4   0   8      139.11      133.15      8.70 o
  -3   0   8        3.70        2.55      1.72 o
  -2   0   8        0.92        0.33      1.26 o
  -1   0   8        3.67        3.04      1.74 o
   0   0   8       77.46       66.74      5.39 o
   1   0   8      230.15      248.93     17.57 o
   2   0   8       69.65       52.91      8.02 o
   3   0   8        1.42        0.88      3.53 o
   4   0   8       44.67       47.67      9.78 o
   5   0   8        1.67        7.15      6.39 o
  -7   1   8       97.74       84.04      7.16 o
  -6   1   8       36.00       23.47      5.04 o
  -5   1   8      219.01      221.98     11.27 o
  -4   1   8       73.15       70.18      3.90 o
  -3   1   8       13.81       17.24      2.06 o
  -2   1   8      101.76      105.42      3.77 o
  -1   1   8       89.88       95.33      3.65 o
   0   1   8      131.33      126.48      5.33 o
   1   1   8       11.16        8.25      2.68 o
   2   1   8       28.00       29.68      4.55 o
   3   1   8      161.78      178.55     13.89 o
   4   1   8        7.13        4.77      3.49 o
   5   1   8       53.33       52.90      8.19 o
  -7   2   8       43.62       38.86      5.10 o
  -6   2   8        3.14        1.94      2.15 o
  -5   2   8      146.42      145.41      7.12 o
  -4   2   8        5.42        4.28      1.45 o
  -3   2   8       61.46       55.49      3.30 o
  -2   2   8       80.91       83.27      3.32 o
  -1   2   8       48.59       46.88      2.82 o
   0   2   8      172.44      175.82      9.40 o
   1   2   8      287.95      315.92     14.82 o
   2   2   8      110.98       95.12     16.32 o
   3   2   8      115.56      109.95      9.61 o
   4   2   8       17.93       13.21      4.28 o
   5   2   8      113.44      118.35     11.08 o
  -7   3   8       54.62       53.08      7.69 o
  -6   3   8      120.66      104.92      7.21 o
  -5   3   8       84.38       79.57      5.10 o
  -4   3   8       29.79       29.02      5.91 o
  -3   3   8       84.01       90.42      4.16 o
  -2   3   8       42.19       40.55      2.32 o
  -1   3   8       56.52       54.11      3.33 o
   0   3   8      579.83      600.53     16.11 o
   1   3   8       53.98       60.83      6.28 o
   2   3   8      194.56      194.89     14.66 o
   3   3   8      148.08      158.87     10.59 o
   4   3   8       58.07       54.29      7.16 o
   5   3   8        8.95       10.21      4.97 o
  -7   4   8       23.90       19.79      3.81 o
  -6   4   8       12.95       11.24      3.47 o
  -5   4   8        3.92        4.05      1.62 o
  -4   4   8       57.09       55.05      5.80 o
  -3   4   8      349.99      345.92     10.45 o
  -2   4   8      257.35      240.65      9.28 o
  -1   4   8      258.19      264.69     10.19 o
   0   4   8      344.58      353.17     10.41 o
   1   4   8      129.34      128.78      8.16 o
   2   4   8      150.72      161.97     21.86 o
   3   4   8      109.52      110.72     12.96 o
   4   4   8       14.23       10.07      3.98 o
   5   4   8       66.38       66.33     12.26 o
  -7   5   8       27.61       27.35      3.87 o
  -6   5   8      109.83      108.79      6.62 o
  -5   5   8       79.07       74.72      6.88 o
  -4   5   8      225.39      229.63      8.94 o
  -3   5   8      258.23      251.65      7.09 o
  -2   5   8      116.78      132.52      5.15 o
  -1   5   8       38.14       38.67      3.39 o
   0   5   8       40.04       42.99      4.38 o
   1   5   8      257.76      254.37     12.90 o
   2   5   8      127.33      126.06      8.97 o
   3   5   8       15.72        8.84      3.57 o
   4   5   8       17.72       17.59      8.24 o
  -7   6   8       18.36       14.00      6.51 o
  -6   6   8       63.44       41.43      8.83 o
  -5   6   8      101.30      113.17     16.02 o
  -4   6   8      107.69      107.43      8.35 o
  -3   6   8       78.56       71.97      3.30 o
  -2   6   8       99.29      101.11      4.28 o
  -1   6   8      261.36      264.30     10.30 o
   0   6   8       44.09       50.11      3.41 o
   1   6   8      401.20      431.94     19.25 o
   2   6   8       28.08       23.36      4.50 o
   3   6   8      114.43       96.97     12.50 o
   4   6   8       26.82       36.87      6.50 o
  -7   7   8      175.89      192.32     19.21 o
  -6   7   8      183.80      205.76     13.43 o
  -5   7   8        2.42        3.22      2.83 o
  -4   7   8      325.22      306.94     15.82 o
  -3   7   8      110.75      118.37     11.12 o
  -2   7   8        1.87        1.11      1.01 o
  -1   7   8      172.27      164.19      7.38 o
   0   7   8      177.58      199.99      7.83 o
   1   7   8       94.65       96.48      7.51 o
   2   7   8        4.82        6.25      2.79 o
   3   7   8       63.04       70.26     11.86 o
   4   7   8        6.22        1.22      3.57 o
  -7   8   8       79.42       68.05     12.37 o
  -6   8   8       21.89       23.74      5.64 o
  -5   8   8      128.28      126.26     10.29 o
  -4   8   8        8.65        5.10      3.15 o
  -3   8   8      204.65      232.79     12.92 o
  -2   8   8      250.59      267.58      8.56 o
  -1   8   8        3.11        2.07      1.60 o
   0   8   8       92.24       89.54      4.72 o
   1   8   8       13.89       14.13      2.50 o
   2   8   8       33.26       34.92     10.17 o
   3   8   8        2.92        4.79      3.37 o
   4   8   8        1.07        3.24      4.39 o
  -7   9   8      230.90      180.75     19.52 o
  -6   9   8        2.70        5.83      3.80 o
  -5   9   8       36.01       43.17      6.88 o
  -4   9   8       69.87       57.19      6.89 o
  -3   9   8       27.17       28.07      4.85 o
  -2   9   8       13.49       14.65      3.92 o
  -1   9   8       55.41       55.86      4.18 o
   0   9   8        6.44        9.36      3.26 o
   1   9   8       82.36       81.32      4.74 o
   2   9   8       52.61       48.07      6.22 o
   3   9   8       66.91       70.17      7.91 o
   4   9   8       25.68       33.17      6.29 o
  -6  10   8       11.76        6.60      4.70 o
  -5  10   8      132.73      160.82     12.20 o
  -4  10   8      215.54      219.93     13.47 o
  -3  10   8       25.06       34.60      5.40 o
  -2  10   8        8.50        4.90      3.13 o
  -1  10   8       42.47       38.18      2.96 o
   0  10   8      386.01      440.11     13.32 o
   1  10   8      190.41      201.06      7.83 o
   2  10   8       58.26       60.91      6.99 o
   3  10   8        7.77       13.65      4.46 o
   4  10   8       18.92       22.54      5.79 o
  -6  11   8       12.93        8.56      5.24 o
  -5  11   8        5.20        2.79      3.86 o
  -4  11   8        2.95       -0.71      3.73 o
  -3  11   8       24.35       24.38      4.96 o
  -2  11   8       19.08       19.69      4.76 o
  -1  11   8      332.25      328.89     10.37 o
   0  11   8       27.33       19.77      3.37 o
   1  11   8      164.44      166.07      7.13 o
   2  11   8       25.22       23.17      5.02 o
   3  11   8        3.70        3.16      3.57 o
  -6  12   8       25.37       27.04      6.71 o
  -5  12   8       39.47       40.22     10.26 o
  -4  12   8        9.31        0.64      3.20 o
  -3  12   8       24.09       32.88      5.80 o
  -2  12   8       59.51       58.04      6.99 o
  -1  12   8      145.87      147.48      7.75 o
   0  12   8       88.13       98.29      5.17 o
   1  12   8       74.98       75.81      8.86 o
   2  12   8      190.22      219.84     13.29 o
   3  12   8       98.92      108.17     10.07 o
  -6  13   8      127.10      115.47     25.00 o
  -5  13   8       11.54        7.26      4.52 o
  -4  13   8       11.48        9.24      4.38 o
  -3  13   8       20.31       19.70      4.99 o
  -2  13   8       20.34       24.49      4.99 o
  -1  13   8       45.29       32.49      4.08 o
   0  13   8       19.75       19.56      3.12 o
   1  13   8       11.17       13.37      2.68 o
   2  13   8      116.84      139.69     10.64 o
   3  13   8       88.22       69.63      8.37 o
  -5  14   8      130.70      158.80     19.66 o
  -4  14   8       21.46       17.32      5.42 o
  -3  14   8       10.97       12.08      4.41 o
  -2  14   8       27.50       28.25      5.54 o
  -1  14   8       22.80       23.27      3.75 o
   0  14   8       30.12       29.77      3.22 o
   1  14   8        4.95        1.48      1.96 o
   2  14   8       28.51       44.91      6.61 o
  -5  15   8       45.36       46.34      8.40 o
  -4  15   8      138.44      169.50     13.21 o
  -3  15   8       46.29       60.45      8.29 o
  -2  15   8       36.22       36.72      6.45 o
  -1  15   8       35.42       32.79      4.41 o
   0  15   8       18.21       20.00      2.74 o
   1  15   8       32.14       32.53      3.78 o
   2  15   8       35.79       46.45     12.23 o
  -4  16   8       24.90       24.28      6.32 o
  -3  16   8       59.42       72.86      8.99 o
  -2  16   8       48.96       45.48      7.39 o
  -1  16   8       12.51       10.27      3.24 o
   0  16   8       56.00       68.00      6.19 o
   1  16   8        7.63        4.04      2.45 o
  -3  17   8       18.91       31.67      6.86 o
  -2  17   8       27.08       32.05      4.81 o
  -1  17   8       27.36       27.98      4.62 o
   0  17   8        3.92        1.05      2.99 o
   1  17   8       23.06       24.20      3.80 o
  -2  18   8        2.22        3.74      3.15 o
  -1  18   8        8.37       10.62      3.62 o
  -7   0   9       19.00       18.17      5.84 o
  -6   0   9      109.00       81.97      9.64 o
  -5   0   9        6.57        6.61      3.68 o
  -4   0   9       68.73       59.06      7.52 o
  -3   0   9        1.69        5.02      2.06 o
  -2   0   9      263.91      258.64     12.37 o
  -1   0   9       23.74       15.96      4.06 o
   0   0   9       94.84       87.35      9.38 o
   1   0   9       16.33       16.66      5.12 o
   2   0   9      210.38      197.17     16.60 o
   3   0   9       35.28       30.31      7.79 o
   4   0   9       29.74       40.50      9.66 o
  -7   1   9       81.62       72.73     12.54 o
  -6   1   9       45.11       39.43      4.99 o
  -5   1   9       22.22       21.28      3.77 o
  -4   1   9       52.51       42.47      5.53 o
  -3   1   9      136.67      119.94      5.23 o
  -2   1   9       16.55       16.09      2.10 o
  -1   1   9        0.59        0.35      1.24 o
   0   1   9       23.02       17.25      6.82 o
   1   1   9       73.07       78.64      6.71 o
   2   1   9      188.61      181.21     11.00 o
   3   1   9       47.10       41.96      6.06 o
   4   1   9       23.03       11.69      4.79 o
  -7   2   9       20.40       18.11      9.66 o
  -6   2   9      149.16      168.53      9.80 o
  -5   2   9       29.38       26.16      4.40 o
  -4   2   9       18.87       21.87      2.95 o
  -3   2   9      173.78      179.48      7.83 o
  -2   2   9       94.78      102.76      4.85 o
  -1   2   9        6.54        5.95      1.39 o
   0   2   9      162.40      169.31     12.57 o
   1   2   9       77.04       73.05      6.50 o
   2   2   9       70.48       79.75      7.29 o
   3   2   9       37.81       39.52      6.28 o
   4   2   9       16.88       10.35     12.37 o
  -7   3   9       10.38        8.01      3.73 o
  -6   3   9       21.97       17.23      3.32 o
  -5   3   9       81.89       89.14      6.38 o
  -4   3   9        8.91        7.00      2.47 o
  -3   3   9      133.05      122.34      6.15 o
  -2   3   9      178.84      182.58      7.99 o
  -1   3   9       83.62       84.49      3.90 o
   0   3   9      122.61      116.89      9.09 o
   1   3   9       51.60       46.29      5.32 o
   2   3   9      114.06      109.87      8.53 o
   3   3   9      109.89      113.14      9.92 o
   4   3   9        7.73        7.25      4.20 o
  -7   4   9       37.21       34.80      4.48 o
  -6   4   9       20.75       23.35      6.15 o
  -5   4   9        2.02        1.51      2.10 o
  -4   4   9        8.19        6.96      1.87 o
  -3   4   9      186.96      190.66      8.09 o
  -2   4   9      287.62      275.54     12.18 o
  -1   4   9      137.16      131.10      5.17 o
   0   4   9       87.04       81.40      6.48 o
   1   4   9       51.48       63.71      6.29 o
   2   4   9      179.98      197.55     11.86 o
   3   4   9       51.83       47.35      6.71 o
   4   4   9       18.60       15.05      7.69 o
  -7   5   9       30.41       47.34      9.70 o
  -6   5   9        1.39        1.68      4.27 o
  -5   5   9       46.13       40.05      3.46 o
  -4   5   9       11.94       13.62      2.07 o
  -3   5   9       21.21       19.99      2.79 o
  -2   5   9       46.96       47.71      3.82 o
  -1   5   9       26.44       22.51      3.34 o
   0   5   9      185.84      201.47      9.10 o
   1   5   9      223.56      250.16     13.27 o
   2   5   9       66.49       65.10     10.64 o
   3   5   9       68.97       88.12     15.07 o
   4   5   9        0.13       -1.26      3.78 o
  -7   6   9       38.66       42.10      9.45 o
  -6   6   9        5.54        6.35      4.80 o
  -5   6   9       14.10        8.83      4.45 o
  -4   6   9       41.18       36.14      5.41 o
  -3   6   9       59.61       60.58      3.90 o
  -2   6   9       20.53       16.50      2.44 o
  -1   6   9      167.84      181.25      6.61 o
   0   6   9      128.16      132.37      5.59 o
   1   6   9       52.58       64.73      6.41 o
   2   6   9      114.17      112.79      9.15 o
   3   6   9       58.45       76.04      8.16 o
   4   6   9       25.73       22.71      5.75 o
  -7   7   9        1.20       -0.60      4.58 o
  -6   7   9        4.06        3.03      4.41 o
  -5   7   9       33.49       36.61     14.97 o
  -4   7   9       82.36       99.23      8.54 o
  -3   7   9       28.60       32.14      5.10 o
  -2   7   9       50.09       45.19      3.66 o
  -1   7   9       96.53      103.80      5.36 o
   0   7   9       16.51       15.37      2.90 o
   1   7   9       14.44       12.82      3.54 o
   2   7   9       17.31       21.79      4.71 o
   3   7   9       66.04       63.66      7.87 o
  -6   8   9       67.01       65.82     11.78 o
  -5   8   9        7.50        5.65      3.91 o
  -4   8   9       17.23       12.26      4.15 o
  -3   8   9       30.17       30.00      5.30 o
  -2   8   9       23.27       21.02      2.54 o
  -1   8   9       57.87       48.55      6.36 o
   0   8   9       87.57      106.87      5.22 o
   1   8   9       12.26       14.29      3.72 o
   2   8   9       41.78       42.40      6.29 o
   3   8   9       23.11       33.45      6.29 o
  -6   9   9       46.89       48.43     10.96 o
  -5   9   9        0.72        1.45      3.42 o
  -4   9   9       56.47       53.98      7.08 o
  -3   9   9       27.80       28.17      5.21 o
  -2   9   9       34.86       39.37      5.85 o
  -1   9   9       14.07       14.48      2.19 o
   0   9   9        5.40        4.84      1.90 o
   1   9   9       37.71       33.45      5.58 o
   2   9   9       56.98       66.25     12.05 o
   3   9   9       56.27       63.39      8.00 o
  -6  10   9       44.74       44.15     11.03 o
  -5  10   9        0.81        4.70      4.07 o
  -4  10   9       16.32       21.07      5.30 o
  -3  10   9        1.17       -1.68      2.54 o
  -2  10   9       61.79       70.21      8.10 o
  -1  10   9       43.81       40.50      3.92 o
   0  10   9       45.18       44.71      3.62 o
   1  10   9        0.16        1.18      2.78 o
   2  10   9       16.26       13.35      6.34 o
   3  10   9       35.00       25.07      6.40 o
  -6  11   9       39.01       34.84     10.93 o
  -5  11   9       24.54       36.70      6.98 o
  -4  11   9       37.43       36.07     10.32 o
  -3  11   9        3.73        2.16      3.47 o
  -2  11   9      190.18      192.18     12.57 o
  -1  11   9       63.96       68.03      6.37 o
   0  11   9      119.30      133.81      7.15 o
   1  11   9       23.76       29.07      3.78 o
   2  11   9       33.83       34.57      6.01 o
  -5  12   9       37.26       38.08      7.53 o
  -4  12   9        3.63        3.33      3.98 o
  -3  12   9       32.40       53.00     11.02 o
  -2  12   9       77.72       93.45      9.15 o
  -1  12   9       61.66       68.74      4.00 o
   0  12   9       24.43       24.52      3.00 o
   1  12   9       22.02       20.46      3.71 o
   2  12   9        9.82       12.89      4.58 o
  -5  13   9       59.86       75.78      9.97 o
  -4  13   9       18.19       23.73      5.98 o
  -3  13   9       38.67       46.69      7.85 o
  -2  13   9       58.77       49.75      7.24 o
  -1  13   9       66.52       80.44      6.22 o
   0  13   9      103.67      126.50      6.23 o
   1  13   9        7.42        8.65      2.97 o
   2  13   9       51.48       58.39     10.52 o
  -4  14   9       33.58       43.29     16.44 o
  -3  14   9       10.45        8.09      4.60 o
  -2  14   9       55.16       72.23      8.67 o
  -1  14   9       40.29       36.20      4.78 o
   0  14   9       19.27       13.17      2.64 o
   1  14   9       31.95       30.85      4.27 o
  -4  15   9       11.46       10.29      5.41 o
  -3  15   9       79.04       81.82     21.84 o
  -2  15   9       14.02       22.22      4.32 o
  -1  15   9        5.95        7.98      3.24 o
   0  15   9       14.29       18.32      3.92 o
   1  15   9       28.73       31.42      3.90 o
  -3  16   9       45.53       43.18      7.86 o
  -2  16   9        9.54       12.11      3.77 o
  -1  16   9      110.65      125.41      8.39 o
   0  16   9       16.61       14.97      4.05 o
  -6   0  10        3.13        2.18      3.60 o
  -5   0  10        9.85        4.57      3.52 o
  -4   0  10       18.72        9.18      3.69 o
  -3   0  10      142.34      142.48     12.09 o
  -2   0  10        1.68        4.07      3.03 o
  -1   0  10      106.45      119.15     10.96 o
   0   0  10       75.01       83.37      9.69 o
   1   0  10        0.01       -1.06      2.85 o
   2   0  10       17.51       16.86      6.07 o
   3   0  10       29.65       32.00      8.24 o
  -6   1  10       67.56       56.16      5.85 o
  -5   1  10       15.47       13.94      5.41 o
  -4   1  10      128.53      125.62      8.03 o
  -3   1  10        0.47        1.74      1.79 o
  -2   1  10      124.61      115.96      6.37 o
  -1   1  10       66.70       58.06      5.50 o
   0   1  10       29.58       23.41      5.76 o
   1   1  10       30.97       26.37      4.65 o
   2   1  10      188.98      188.28     11.87 o
   3   1  10        1.04        1.07      3.43 o
  -6   2  10       15.42       17.42      3.72 o
  -5   2  10        9.07        6.19      2.51 o
  -4   2  10      154.96      168.31      9.46 o
  -3   2  10      209.69      242.83     19.40 o
  -2   2  10       32.53       37.98      5.28 o
  -1   2  10       81.08       75.00      6.83 o
   0   2  10       87.00       88.45      7.14 o
   1   2  10       41.62       35.90      5.20 o
   2   2  10       13.42       15.05      4.14 o
   3   2  10      116.88      136.07     12.33 o
  -6   3  10       26.05       26.66      3.99 o
  -5   3  10       36.25       39.68      4.41 o
  -4   3  10       29.51       31.93      3.90 o
  -3   3  10      100.95       95.75      5.81 o
  -2   3  10       99.42       90.99      5.64 o
  -1   3  10       26.98       24.94      3.36 o
   0   3  10       93.56       88.63      9.40 o
   1   3  10        2.34        1.90      2.51 o
   2   3  10        4.34        7.95      5.88 o
   3   3  10       97.38      126.19     13.30 o
  -6   4  10        5.88        5.83      2.39 o
  -5   4  10       90.50       97.47      6.47 o
  -4   4  10       45.14       53.31      9.17 o
  -3   4  10       74.16       62.85      4.57 o
  -2   4  10       68.48       67.16      5.82 o
  -1   4  10        3.41        3.66      1.88 o
   0   4  10        7.13        6.99      5.79 o
   1   4  10       29.57       20.44      8.74 o
   2   4  10       25.03       24.67      4.96 o
   3   4  10        7.56        5.38      3.60 o
  -6   5  10       26.18       24.59      7.33 o
  -5   5  10       35.37       31.96      7.88 o
  -4   5  10       87.20       89.39      5.86 o
  -3   5  10        3.64        3.35      1.78 o
  -2   5  10       34.10       30.39      3.37 o
  -1   5  10       96.36      100.82      6.22 o
   0   5  10       14.78       16.43      3.47 o
   1   5  10       57.86       57.84      6.44 o
   2   5  10       47.75       52.16      6.90 o
   3   5  10        6.25        7.43      4.09 o
  -6   6  10        1.32        3.20      4.62 o
  -5   6  10        3.72        6.51      4.83 o
  -4   6  10        5.51        0.90      2.82 o
  -3   6  10       30.57       24.41      4.65 o
  -2   6  10       55.92       58.65      4.49 o
  -1   6  10       23.10       22.76      4.14 o
   0   6  10       20.98       22.65      4.26 o
   1   6  10        0.91        1.79      2.80 o
   2   6  10        0.71        1.52      2.94 o
   3   6  10        6.19        6.90      4.58 o
  -6   7  10       80.00       77.60     12.30 o
  -5   7  10       50.84       35.23      8.84 o
  -4   7  10       73.05       76.17      7.94 o
  -3   7  10      117.51      118.46      5.98 o
  -2   7  10       27.23       22.96      3.09 o
  -1   7  10       15.07       14.75      2.94 o
   0   7  10        6.18        6.49      2.63 o
   1   7  10       41.39       41.06      5.85 o
   2   7  10       54.22       63.85      8.57 o
  -6   8  10       26.32       28.25      8.70 o
  -5   8  10        1.47        0.22      4.54 o
  -4   8  10       16.72       13.95     12.43 o
  -3   8  10       59.19       56.98      6.99 o
  -2   8  10        1.99        2.99      1.72 o
  -1   8  10       36.48       39.18      4.17 o
   0   8  10       36.22       37.82      5.34 o
   1   8  10       10.67        8.88      4.48 o
   2   8  10        2.21        7.78      3.84 o
  -5   9  10        0.98        0.34      5.61 o
  -4   9  10       27.68       20.95      5.66 o
  -3   9  10        6.22        6.60      3.64 o
  -2   9  10       17.09       16.24      2.50 o
  -1   9  10      103.32      115.00     11.83 o
   0   9  10       35.74       42.71      4.88 o
   1   9  10        4.31        1.17      3.85 o
   2   9  10        1.26        3.62      3.52 o
  -5  10  10       91.35      126.94     16.75 o
  -4  10  10       16.19       28.78      7.84 o
  -3  10  10       14.87       13.12      4.93 o
  -2  10  10       17.24       16.35      6.11 o
  -1  10  10        6.03        4.27      2.07 o
   0  10  10        4.92        2.11      2.55 o
   1  10  10        3.29        2.94      3.20 o
   2  10  10        9.71        4.99      3.87 o
  -5  11  10       97.48      110.04     15.94 o
  -4  11  10       39.76       39.86      7.02 o
  -3  11  10       22.62       36.74      9.86 o
  -2  11  10       35.04       27.94      5.81 o
  -1  11  10       39.50       41.91      3.60 o
   0  11  10        7.65       10.48      3.16 o
   1  11  10       80.82      112.62      9.67 o
  -4  12  10       17.15       23.81      6.13 o
  -3  12  10       20.72       17.05      5.32 o
  -2  12  10       51.90       53.15      6.65 o
  -1  12  10       24.77       33.86      4.99 o
   0  12  10       25.10       31.97      4.45 o
   1  12  10       22.67       23.00      5.84 o
  -4  13  10      129.46      114.83     26.95 o
  -3  13  10       97.70      101.55     12.74 o
  -2  13  10       54.11       55.82      5.77 o
  -1  13  10       39.28       39.25      8.44 o
   0  13  10       34.31       31.75      4.38 o
  -3  14  10       12.69       13.38      7.17 o
  -2  14  10        1.12        2.74      3.22 o
  -1  14  10        2.31        1.93      3.45 o
  -6   0  11        2.15        2.62      3.87 o
  -5   0  11       53.50       47.46      7.54 o
  -4   0  11        3.26        1.88      3.26 o
  -3   0  11      199.74      237.46     17.32 o
  -2   0  11        6.75        5.30      3.49 o
  -1   0  11       26.39       37.24      7.08 o
   0   0  11       20.14       28.61      6.66 o
   1   0  11        5.48        4.47      4.14 o
   2   0  11       79.21       97.48     12.81 o
  -6   1  11        5.90        8.44      3.14 o
  -5   1  11        7.72        8.37      3.02 o
  -4   1  11       84.19       83.53      6.72 o
  -3   1  11       34.40       33.18      4.48 o
  -2   1  11        2.38        1.62      3.69 o
  -1   1  11        2.73        2.14      2.12 o
   0   1  11        9.42        9.84      3.20 o
   1   1  11       22.44       23.17      4.60 o
   2   1  11        9.28        5.20      3.81 o
  -6   2  11       43.00       36.41      8.65 o
  -5   2  11       42.16       47.59      8.53 o
  -4   2  11       46.33       47.28      7.17 o
  -3   2  11      161.68      137.37      8.65 o
  -2   2  11        0.65        1.37      2.24 o
  -1   2  11       18.11       12.00      3.21 o
   0   2  11       31.07       38.86      5.32 o
   1   2  11       54.48       51.01      6.32 o
   2   2  11       53.55       64.51     16.27 o
  -6   3  11        2.41        3.86      2.52 o
  -5   3  11       14.29       10.39      5.88 o
  -4   3  11       11.45       10.74      2.83 o
  -3   3  11       80.79       74.90     13.64 o
  -2   3  11       57.38       55.99      9.95 o
  -1   3  11        5.68        6.40      2.56 o
   0   3  11       29.66       34.59      5.03 o
   1   3  11        1.94        6.44      3.20 o
   2   3  11        8.89       16.96      4.65 o
  -5   4  11       12.00       13.19      2.79 o
  -4   4  11       30.09       27.89      3.90 o
  -3   4  11       38.98       41.37      6.73 o
  -2   4  11       19.26       22.43      3.87 o
  -1   4  11       96.50       94.83      6.37 o
   0   4  11       32.10       39.48      5.45 o
   1   4  11       49.09       59.35      6.91 o
   2   4  11       17.30       23.52      5.47 o
  -5   5  11       12.05       19.33      7.12 o
  -4   5  11      142.26      157.30      9.54 o
  -3   5  11       93.84       92.44     11.70 o
  -2   5  11       30.85       27.94      4.87 o
  -1   5  11       26.74       29.83      3.92 o
   0   5  11       44.74       38.05      6.27 o
   1   5  11       25.17       20.99      4.68 o
  -5   6  11      101.54      119.34     14.56 o
  -4   6  11        0.96       -1.21      3.88 o
  -3   6  11        3.81        4.27      2.22 o
  -2   6  11        1.06        3.08      2.11 o
  -1   6  11       27.67       27.36      3.99 o
   0   6  11        8.70        7.73      3.23 o
   1   6  11       21.37       34.31      6.69 o
  -5   7  11       12.64       11.23      6.45 o
  -4   7  11       38.35       32.12      8.44 o
  -3   7  11       25.25       24.87      7.69 o
  -2   7  11        0.53       -0.56      2.06 o
  -1   7  11       26.81       32.51      4.27 o
   0   7  11       40.20       44.01      5.99 o
   1   7  11       13.69       17.52      4.81 o
  -5   8  11        6.17        2.14      4.99 o
  -4   8  11        3.46        8.75      5.50 o
  -3   8  11       35.50       44.85     10.01 o
  -2   8  11        9.23        8.07      2.60 o
  -1   8  11        3.93        4.99      2.54 o
   0   8  11       32.38       34.95      5.57 o
   1   8  11       13.68       21.54      5.03 o
  -4   9  11       30.25       40.29     10.46 o
  -3   9  11       46.34       47.94      7.45 o
  -2   9  11       23.78       25.99      5.96 o
  -1   9  11       17.03       16.41      3.51 o
   0   9  11        0.18        1.09      2.93 o
  -4  10  11       17.03       27.31      9.42 o
  -3  10  11       32.56       36.52      6.77 o
  -2  10  11       20.18       21.30      5.79 o
  -1  10  11       18.70       26.81      5.45 o
   0  10  11        7.30        7.19      3.75 o
  -3  11  11       19.11       22.09      6.33 o
  -2  11  11       19.63       30.79      6.68 o
  -1  11  11        4.03        8.94      5.90 o
  -4   0  12      181.31      225.34     17.14 o
  -3   0  12       16.45       10.04      4.36 o
  -2   0  12       51.23       36.96      7.26 o
  -1   0  12       50.03       58.17      8.92 o
   0   0  12        1.47        4.89      4.10 o
  -4   1  12        1.26        2.21      2.65 o
  -3   1  12       25.60       23.09      4.16 o
  -2   1  12        2.42        5.11      2.76 o
  -1   1  12       53.09       64.28      6.63 o
   0   1  12       28.46       37.10      9.05 o
  -4   2  12      163.42      181.62     10.47 o
  -3   2  12       30.50       35.58      6.01 o
  -2   2  12       46.24       57.32      5.98 o
  -1   2  12       56.53       50.78      6.02 o
   0   2  12       17.51       17.01      4.13 o
  -4   3  12       39.03       43.10      4.98 o
  -3   3  12       12.63       14.46      3.49 o
  -2   3  12       42.22       48.94      5.56 o
  -1   3  12       27.83       27.88      4.70 o
   0   3  12       42.34       49.38      8.05 o
  -4   4  12       27.75       26.27      7.92 o
  -3   4  12       42.33       45.02      5.14 o
  -2   4  12       57.19       62.65      6.13 o
  -1   4  12       20.97       27.02      4.55 o
   0   4  12        3.84        2.66      4.75 o
  -4   5  12       13.77       16.37      6.31 o
  -3   5  12       37.04       41.27      4.75 o
  -2   5  12        2.58        2.24      2.69 o
  -1   5  12       78.63       91.75     13.44 o
   0   5  12        8.10        8.14      3.37 o
  -3   6  12       10.33        8.98      2.83 o
  -2   6  12       26.74       30.68      4.61 o
  -1   6  12        0.91       -1.55      2.65 o
  -3   7  12       26.42       37.91      9.41 o
  -2   7  12       52.81       62.39      7.99 o
  -1   7  12        2.17        2.98      3.34 o
 
